# Supplementary material for: QTL discovery for resistance to black spot and cercospora leaf spot, and defoliation in two interconnected F1 bi-parental tetraploid garden rose populations
Source: Front Plant Sci. 2023 Jul 27;14:1209445. doi: 10.3389/fpls.2023.1209445 (PMC10413565; doi:10.3389/fpls.2023.1209445)
Supplement: Supplemental File 3 — Disease resistance related gene search for cercospora QTL on LG 5. [file Table_3.xlsx]

## Sheet: LG5_cercospora_resistance_genes
Supplementary File 3. List of resitance related genes for LG5 cercospora susceptibility QTL
Name	Unique.Name	Organism	Type	Genome.Transcriptome	Chromosome.Scaffold	Start.position	Stop.position	Location	BLAST	KEGG	InterPro	GO.Term	GO.Accession	GenBank.Keyword
RC5G0311000	mRNA:RC5G0311000	Rosa chinensis	mRNA	Rosa chinensis Whole Genome v1.0 Assembly & Annotation	Chr05	27834381	27838222	Chr05:27834381..27838222	AT1G27180.1 | Symbols: | disease resistance protein (TIR-NBS-LRR class), putative | chr1:9439859-9445818 FORWARD LENGTH=1556; PREDICTED: uncharacterized protein LOC105350848 [Fragaria vesca subsp. vesca]; TMV resistance protein N OS=Nicotiana glutinosa GN=N PE=1 SV=1; tr|A0A151SPQ2|A0A151SPQ2_CAJCA TMV resistance protein N OS=Cajanus cajan GN=KK1_003062 PE=4 SV=1	NA	Coil; LEUCINE-RICH REPEAT-CONTAINING PROTEIN; protein binding; signal transduction; TIR; TIR_dom; Toll/Interleukin receptor TIR domain; Toll_tir_struct_dom_sf	protein binding; signal transduction	GO:0005515; GO:0007165
RC5G0347300	mRNA:RC5G0347300	Rosa chinensis	mRNA	Rosa chinensis Whole Genome v1.0 Assembly & Annotation	Chr05	32938503	32942776	Chr05:32938503..32942776	AT4G12010.1 | Symbols: | Disease resistance protein (TIR-NBS-LRR class) family | chr4:7197325-7201393 REVERSE LENGTH=1219; PREDICTED: TMV resistance protein N-like [Fragaria vesca subsp. vesca]; TMV resistance protein N OS=Nicotiana glutinosa GN=N PE=1 SV=1; tr|A0A1S4E097|A0A1S4E097_CUCME putative disease resistance protein At4g11170 OS=Cucumis melo GN=LOC107991329 PE=4 SV=1	NA	LEUCINE-RICH REPEAT-CONTAINING PROTEIN; protein binding; signal transduction; SUBFAMILY NOT NAMED; TIR; TIR_dom; Toll/Interleukin receptor TIR domain; Toll_tir_struct_dom_sf	protein binding; signal transduction	GO:0005515; GO:0007165
RC5G0380600	mRNA:RC5G0380600	Rosa chinensis	mRNA	Rosa chinensis Whole Genome v1.0 Assembly & Annotation	Chr05	37706784	37712068	Chr05:37706784..37712068	AT5G17680.1 | Symbols: | disease resistance protein (TIR-NBS-LRR class), putative | chr5:5822999-5827153 FORWARD LENGTH=1294; Disease resistance-like protein CSA1 OS=Arabidopsis thaliana GN=CSA1 PE=4 SV=1; PREDICTED: inactive disease resistance protein RPS4-like [Pyrus x bretschneideri]; tr|W9SEL1|W9SEL1_9ROSA TMV resistance protein N OS=Morus notabilis GN=L484_002409 PE=4 SV=1	NA	FAMILY NOT NAMED; L domain-like; Leu-rich_rpt; LRR; LRR_dom_sf; protein binding	protein binding	GO:0005515
RC5G0435500	mRNA:RC5G0435500	Rosa chinensis	mRNA	Rosa chinensis Whole Genome v1.0 Assembly & Annotation	Chr05	45625860	45628523	Chr05:45625860..45628523	AT5G17680.1 | Symbols: | disease resistance protein (TIR-NBS-LRR class), putative | chr5:5822999-5827153 FORWARD LENGTH=1294; PREDICTED: TMV resistance protein N-like [Fragaria vesca subsp. vesca] &gt;gi|764565545|ref|XP_011461831.1| PREDICTED: TMV resistance protein N-like [Fragaria vesca subsp. vesca] &gt;gi|764565549|ref|XP_011461832.1| PREDICTED: TMV resistance protein N-like [Fragaria vesca …	NA	Activation of caspases through apoptosome-mediated cleavage; ADP binding; DISEASERSIST; Formation of apoptosome; LEUCINE-RICH REPEAT-CONTAINING PROTEIN; LRR_dom_sf; NB-ARC; Neutrophil degranulation; P-loop containing nucleoside triphosphate hydrolases; P-loop_NTPase; &quot;Winged helix&quot; DNA-binding domain; TP53 Regulates Transcription of Caspase Activators and Caspases; Transcriptional Regul…	ADP binding	GO:0043531
RC5G0446400	mRNA:RC5G0446400	Rosa chinensis	mRNA	Rosa chinensis Whole Genome v1.0 Assembly & Annotation	Chr05	47236653	47237418	Chr05:47236653..47237418	AT5G41540.1 | Symbols: | Disease resistance protein (TIR-NBS-LRR class) family | chr5:16612659-16616063 REVERSE LENGTH=1038; Putative disease resistance protein At4g11170 OS=Arabidopsis thaliana GN=At4g11170 PE=2 SV=1; TMV resistance protein N [Prunus persica] &gt;gi|1162522364|ref|XP_020411570.1| TMV resistance protein N [Prunus persica] &gt;gi|1162522366|ref|XP_020411571.1| TMV resistance prote…	NA	disorder_prediction
RC5G0489900	mRNA:RC5G0489900	Rosa chinensis	mRNA	Rosa chinensis Whole Genome v1.0 Assembly & Annotation	Chr05	55379318	55386672	Chr05:55379318..55386672	AT5G36930.1 | Symbols: | Disease resistance protein (TIR-NBS-LRR class) family | chr5:14567771-14571907 REVERSE LENGTH=1188; PREDICTED: TMV resistance protein N-like [Fragaria vesca subsp. vesca]; TMV resistance protein N OS=Nicotiana glutinosa GN=N PE=1 SV=1; tr|M5VMP9|M5VMP9_PRUPE Uncharacterized protein OS=Prunus persica GN=PRUPE_ppa000577mg PE=4 SV=1	NA	Activation of caspases through apoptosome-mediated cleavage; ADP binding; DISEASERSIST; Formation of apoptosome; L domain-like; LEUCINE-RICH REPEAT-CONTAINING PROTEIN; LRR_dom_sf; NB-ARC; Neutrophil degranulation; P-loop containing nucleoside triphosphate hydrolases; P-loop_NTPase; protein binding; &quot;Winged helix&quot; DNA-binding domain; signal transduction; TIR; TIR_dom; Toll/Interleukin re…	ADP binding; protein binding; signal transduction	GO:0005515; GO:0007165; GO:0043531
RC5G0490500	mRNA:RC5G0490500	Rosa chinensis	mRNA	Rosa chinensis Whole Genome v1.0 Assembly & Annotation	Chr05	55463841	55468350	Chr05:55463841..55468350	AT4G16950.1 | Symbols: RPP5 | Disease resistance protein (TIR-NBS-LRR class) family | chr4:9539010-9544340 REVERSE LENGTH=1449; Disease resistance protein RPP5 OS=Arabidopsis thaliana GN=RPP5 PE=1 SV=1; PREDICTED: TMV resistance protein N-like [Fragaria vesca subsp. vesca]; tr|M5W0K6|M5W0K6_PRUPE Uncharacterized protein OS=Prunus persica GN=PRUPE_ppa017840mg PE=4 SV=1	NA	FAMILY NOT NAMED
RC5G0490600	mRNA:RC5G0490600	Rosa chinensis	mRNA	Rosa chinensis Whole Genome v1.0 Assembly & Annotation	Chr05	55468667	55471769	Chr05:55468667..55471769	AT5G17680.1 | Symbols: | disease resistance protein (TIR-NBS-LRR class), putative | chr5:5822999-5827153 FORWARD LENGTH=1294; PREDICTED: TMV resistance protein N-like [Fragaria vesca subsp. vesca]; TMV resistance protein N OS=Nicotiana glutinosa GN=N PE=1 SV=1; tr|M5XS57|M5XS57_PRUPE Uncharacterized protein OS=Prunus persica GN=PRUPE_ppa023967mg PE=4 SV=1	NA	Activation of caspases through apoptosome-mediated cleavage; ADP binding; DISEASERSIST; Formation of apoptosome; L domain-like; Leu-rich_rpt_3; LRR_3; LRR_dom_sf; NB-ARC; Neutrophil degranulation; P-loop containing nucleoside triphosphate hydrolases; P-loop_NTPase; protein binding; signal transduction; TIR; TIR_dom; Toll/Interleukin receptor TIR domain; Toll_tir_struct_dom_sf; TP53 Regulates Tran…	ADP binding; protein binding; signal transduction	GO:0005515; GO:0007165; GO:0043531
RC5G0491400	mRNA:RC5G0491400	Rosa chinensis	mRNA	Rosa chinensis Whole Genome v1.0 Assembly & Annotation	Chr05	55585356	55590552	Chr05:55585356..55590552	AT5G17680.1 | Symbols: | disease resistance protein (TIR-NBS-LRR class), putative | chr5:5822999-5827153 FORWARD LENGTH=1294; PREDICTED: TMV resistance protein N-like isoform X1 [Fragaria vesca subsp. vesca] &gt;gi|764644068|ref|XP_011457316.1| PREDICTED: TMV resistance protein N-like isoform X1 [Fragaria vesca subsp. vesca] &gt;gi|764644072|ref|XP_011457317.1| PREDICTED: TMV resistance protein N…	NA	Activation of caspases through apoptosome-mediated cleavage; ADP binding; DISEASERSIST; Formation of apoptosome; L domain-like; LEUCINE-RICH REPEAT-CONTAINING PROTEIN; LRR_dom_sf; NB-ARC; Neutrophil degranulation; P-loop containing nucleoside triphosphate hydrolases; P-loop_NTPase; protein binding; signal transduction; TIR; TIR_dom; Toll/Interleukin receptor TIR domain; Toll_tir_struct_dom_sf; TP…	ADP binding; protein binding; signal transduction	GO:0005515; GO:0007165; GO:0043531
RC5G0327400	mRNA:RC5G0327400	Rosa chinensis	mRNA	Rosa chinensis Whole Genome v1.0 Assembly & Annotation	Chr05	30163102	30167202	Chr05:30163102..30167202	AT4G27190.1 | Symbols: | NB-ARC domain-containing disease resistance protein | chr4:13620977-13623934 REVERSE LENGTH=985; Disease resistance protein At4g27190 OS=Arabidopsis thaliana GN=At4g27190 PE=2 SV=1; PREDICTED: disease resistance protein At4g27190-like [Fragaria vesca subsp. vesca]; tr|M5X8U5|M5X8U5_PRUPE Uncharacterized protein OS=Prunus persica GN=PRUPE_ppa026334mg PE=3 SV=1	NA	Activation of caspases through apoptosome-mediated cleavage; ADP binding; Coil; DISEASERSIST; FAMILY NOT NAMED; Formation of apoptosome; L domain-like; Leu-rich_rpt; LRR_8; LRR_dom_sf; NB-ARC; Neutrophil degranulation; P-loop containing nucleoside triphosphate hydrolases; P-loop_NTPase; protein binding; SUBFAMILY NOT NAMED; TP53 Regulates Transcription of Caspase Activators and Caspases; Transcri…	ADP binding; protein binding	GO:0005515; GO:0043531
RC5G0343100	mRNA:RC5G0343100	Rosa chinensis	mRNA	Rosa chinensis Whole Genome v1.0 Assembly & Annotation	Chr05	32481329	32483874	Chr05:32481329..32483874	AT3G14470.1 | Symbols: | NB-ARC domain-containing disease resistance protein | chr3:4857940-4861104 FORWARD LENGTH=1054; PREDICTED: putative disease resistance protein At3g14460 [Fragaria vesca subsp. vesca]; Putative disease resistance RPP13-like protein 1 OS=Arabidopsis thaliana GN=RPPL1 PE=3 SV=1; tr|M5W2F8|M5W2F8_PRUPE Uncharacterized protein OS=Prunus persica GN=PRUPE_ppa024822mg PE=3 SV=1	NA	Activation of caspases through apoptosome-mediated cleavage; ADP binding; DISEASERSIST; Formation of apoptosome; L domain-like; LEUCINE-RICH REPEAT-CONTAINING PROTEIN; LRR_dom_sf; NB-ARC; Neutrophil degranulation; P-loop containing nucleoside triphosphate hydrolases; P-loop_NTPase; TP53 Regulates Transcription of Caspase Activators and Caspases; Transcriptional Regulation by E2F6; WH-like_DNA-bd_…	ADP binding	GO:0043531
RC5G0343400	mRNA:RC5G0343400	Rosa chinensis	mRNA	Rosa chinensis Whole Genome v1.0 Assembly & Annotation	Chr05	32499168	32502401	Chr05:32499168..32502401	AT3G14470.1 | Symbols: | NB-ARC domain-containing disease resistance protein | chr3:4857940-4861104 FORWARD LENGTH=1054; PREDICTED: putative disease resistance protein At3g14460 [Fragaria vesca subsp. vesca]; Putative disease resistance RPP13-like protein 1 OS=Arabidopsis thaliana GN=RPPL1 PE=3 SV=1; tr|M5WIY5|M5WIY5_PRUPE Uncharacterized protein OS=Prunus persica GN=PRUPE_ppa015043mg PE=3 SV=1	NA	Activation of caspases through apoptosome-mediated cleavage; ADP binding; Coil; DISEASERSIST; Formation of apoptosome; L domain-like; LEUCINE-RICH REPEAT-CONTAINING PROTEIN; LRR_dom_sf; NB-ARC; Neutrophil degranulation; P-loop containing nucleoside triphosphate hydrolases; P-loop_NTPase; SUBFAMILY NOT NAMED; TP53 Regulates Transcription of Caspase Activators and Caspases; Transcriptional Regulati…	ADP binding	GO:0043531
RC5G0343500	mRNA:RC5G0343500	Rosa chinensis	mRNA	Rosa chinensis Whole Genome v1.0 Assembly & Annotation	Chr05	32505090	32506001	Chr05:32505090..32506001	AT3G14470.1 | Symbols: | NB-ARC domain-containing disease resistance protein | chr3:4857940-4861104 FORWARD LENGTH=1054; PREDICTED: putative disease resistance protein At3g14460 [Fragaria vesca subsp. vesca]; Putative disease resistance RPP13-like protein 1 OS=Arabidopsis thaliana GN=RPPL1 PE=3 SV=1; tr|M5WIY5|M5WIY5_PRUPE Uncharacterized protein OS=Prunus persica GN=PRUPE_ppa015043mg PE=3 SV=1	NA	Activation of caspases through apoptosome-mediated cleavage; ADP binding; DISEASE RESISTANCE RPP13-LIKE PROTEIN 1-RELATED; DISEASERSIST; Formation of apoptosome; LEUCINE-RICH REPEAT-CONTAINING PROTEIN; NB-ARC; Neutrophil degranulation; P-loop containing nucleoside triphosphate hydrolases; P-loop_NTPase; TP53 Regulates Transcription of Caspase Activators and Caspases; Transcriptional Regulation by…	ADP binding	GO:0043531
RC5G0343600	mRNA:RC5G0343600	Rosa chinensis	mRNA	Rosa chinensis Whole Genome v1.0 Assembly & Annotation	Chr05	32506807	32507211	Chr05:32506807..32507211	AT3G14470.1 | Symbols: | NB-ARC domain-containing disease resistance protein | chr3:4857940-4861104 FORWARD LENGTH=1054; PREDICTED: putative disease resistance protein At3g14460 [Fragaria vesca subsp. vesca]; Putative disease resistance RPP13-like protein 1 OS=Arabidopsis thaliana GN=RPPL1 PE=3 SV=1; tr|M5WIY5|M5WIY5_PRUPE Uncharacterized protein OS=Prunus persica GN=PRUPE_ppa015043mg PE=3 SV=1	NA	Coil; LEUCINE-RICH REPEAT-CONTAINING PROTEIN; SUBFAMILY NOT NAMED
RC5G0343700	mRNA:RC5G0343700	Rosa chinensis	mRNA	Rosa chinensis Whole Genome v1.0 Assembly & Annotation	Chr05	32507785	32512256	Chr05:32507785..32512256	AT3G14470.1 | Symbols: | NB-ARC domain-containing disease resistance protein | chr3:4857940-4861104 FORWARD LENGTH=1054; PREDICTED: putative disease resistance protein At3g14460 [Fragaria vesca subsp. vesca]; Putative disease resistance RPP13-like protein 1 OS=Arabidopsis thaliana GN=RPPL1 PE=3 SV=1; tr|M5W2F8|M5W2F8_PRUPE Uncharacterized protein OS=Prunus persica GN=PRUPE_ppa024822mg PE=3 SV=1	NA	Activation of caspases through apoptosome-mediated cleavage; ADP binding; Coil; DISEASERSIST; Formation of apoptosome; L domain-like; LEUCINE-RICH REPEAT-CONTAINING PROTEIN; LRR_dom_sf; NB-ARC; Neutrophil degranulation; P-loop containing nucleoside triphosphate hydrolases; P-loop_NTPase; SUBFAMILY NOT NAMED; TP53 Regulates Transcription of Caspase Activators and Caspases; Transcriptional Regulati…	ADP binding	GO:0043531
RC5G0346300	mRNA:RC5G0346300	Rosa chinensis	mRNA	Rosa chinensis Whole Genome v1.0 Assembly & Annotation	Chr05	32787576	32790430	Chr05:32787576..32790430	AT3G14470.1 | Symbols: | NB-ARC domain-containing disease resistance protein | chr3:4857940-4861104 FORWARD LENGTH=1054; PREDICTED: putative disease resistance protein At3g14460 [Fragaria vesca subsp. vesca]; Putative disease resistance RPP13-like protein 1 OS=Arabidopsis thaliana GN=RPPL1 PE=3 SV=1; tr|M5W2F8|M5W2F8_PRUPE Uncharacterized protein OS=Prunus persica GN=PRUPE_ppa024822mg PE=3 SV=1	NA	Activation of caspases through apoptosome-mediated cleavage; ADP binding; Coil; DISEASERSIST; Formation of apoptosome; L domain-like; LEUCINE-RICH REPEAT-CONTAINING PROTEIN; LRR_dom_sf; NB-ARC; Neutrophil degranulation; P-loop containing nucleoside triphosphate hydrolases; P-loop_NTPase; SUBFAMILY NOT NAMED; TP53 Regulates Transcription of Caspase Activators and Caspases; Transcriptional Regulati…	ADP binding	GO:0043531
RC5G0370200	mRNA:RC5G0370200	Rosa chinensis	mRNA	Rosa chinensis Whole Genome v1.0 Assembly & Annotation	Chr05	36020158	36024058	Chr05:36020158..36024058	AT3G14470.1 | Symbols: | NB-ARC domain-containing disease resistance protein | chr3:4857940-4861104 FORWARD LENGTH=1054; PREDICTED: putative disease resistance protein At3g14460 [Fragaria vesca subsp. vesca]; Putative disease resistance RPP13-like protein 1 OS=Arabidopsis thaliana GN=RPPL1 PE=3 SV=1; tr|M5WIY5|M5WIY5_PRUPE Uncharacterized protein OS=Prunus persica GN=PRUPE_ppa015043mg PE=3 SV=1	NA	Activation of caspases through apoptosome-mediated cleavage; ADP binding; Coil; DISEASERSIST; Formation of apoptosome; L domain-like; LEUCINE-RICH REPEAT-CONTAINING PROTEIN; LRR_dom_sf; NB-ARC; Neutrophil degranulation; P-loop containing nucleoside triphosphate hydrolases; P-loop_NTPase; SUBFAMILY NOT NAMED; TP53 Regulates Transcription of Caspase Activators and Caspases; Transcriptional Regulati…	ADP binding	GO:0043531
RC5G0370400	mRNA:RC5G0370400	Rosa chinensis	mRNA	Rosa chinensis Whole Genome v1.0 Assembly & Annotation	Chr05	36049700	36058870	Chr05:36049700..36058870	AT3G14470.1 | Symbols: | NB-ARC domain-containing disease resistance protein | chr3:4857940-4861104 FORWARD LENGTH=1054; PREDICTED: putative disease resistance protein At3g14460 [Fragaria vesca subsp. vesca]; Putative disease resistance RPP13-like protein 1 OS=Arabidopsis thaliana GN=RPPL1 PE=3 SV=1; tr|M5WIY5|M5WIY5_PRUPE Uncharacterized protein OS=Prunus persica GN=PRUPE_ppa015043mg PE=3 SV=1	NA	Activation of caspases through apoptosome-mediated cleavage; ADP binding; Coil; DISEASERSIST; Formation of apoptosome; L domain-like; LEUCINE-RICH REPEAT-CONTAINING PROTEIN; Leu-rich_rpt; LRR; LRR_8; LRR_dom_sf; NB-ARC; Neutrophil degranulation; P-loop containing nucleoside triphosphate hydrolases; P-loop_NTPase; protein binding; SUBFAMILY NOT NAMED; TP53 Regulates Transcription of Caspase Activa…	ADP binding; protein binding	GO:0005515; GO:0043531
RC5G0370500	mRNA:RC5G0370500	Rosa chinensis	mRNA	Rosa chinensis Whole Genome v1.0 Assembly & Annotation	Chr05	36084919	36091522	Chr05:36084919..36091522	AT3G14470.1 | Symbols: | NB-ARC domain-containing disease resistance protein | chr3:4857940-4861104 FORWARD LENGTH=1054; PREDICTED: putative disease resistance protein At3g14460 [Fragaria vesca subsp. vesca]; Putative disease resistance RPP13-like protein 1 OS=Arabidopsis thaliana GN=RPPL1 PE=3 SV=1; tr|M5W2F8|M5W2F8_PRUPE Uncharacterized protein OS=Prunus persica GN=PRUPE_ppa024822mg PE=3 SV=1	NA	Activation of caspases through apoptosome-mediated cleavage; ADP binding; DISEASERSIST; Formation of apoptosome; L domain-like; LEUCINE-RICH REPEAT-CONTAINING PROTEIN; Leu-rich_rpt; LRR_8; LRR_dom_sf; NB-ARC; Neutrophil degranulation; P-loop containing nucleoside triphosphate hydrolases; P-loop_NTPase; protein binding; SUBFAMILY NOT NAMED; TP53 Regulates Transcription of Caspase Activators and Ca…	ADP binding; protein binding	GO:0005515; GO:0043531
RC5G0370800	mRNA:RC5G0370800	Rosa chinensis	mRNA	Rosa chinensis Whole Genome v1.0 Assembly & Annotation	Chr05	36124042	36132140	Chr05:36124042..36132140	AT3G14470.1 | Symbols: | NB-ARC domain-containing disease resistance protein | chr3:4857940-4861104 FORWARD LENGTH=1054; PREDICTED: putative disease resistance protein At3g14460 [Fragaria vesca subsp. vesca]; Putative disease resistance RPP13-like protein 1 OS=Arabidopsis thaliana GN=RPPL1 PE=3 SV=1; tr|M5W2F8|M5W2F8_PRUPE Uncharacterized protein OS=Prunus persica GN=PRUPE_ppa024822mg PE=3 SV=1	NA	Activation of caspases through apoptosome-mediated cleavage; ADP binding; DISEASERSIST; Formation of apoptosome; L domain-like; LEUCINE-RICH REPEAT-CONTAINING PROTEIN; Leu-rich_rpt; LRR_8; LRR_dom_sf; NB-ARC; Neutrophil degranulation; P-loop containing nucleoside triphosphate hydrolases; P-loop_NTPase; protein binding; SUBFAMILY NOT NAMED; TP53 Regulates Transcription of Caspase Activators and Ca…	ADP binding; protein binding	GO:0005515; GO:0043531
RC5G0371100	mRNA:RC5G0371100	Rosa chinensis	mRNA	Rosa chinensis Whole Genome v1.0 Assembly & Annotation	Chr05	36172573	36178226	Chr05:36172573..36178226	AT3G14470.1 | Symbols: | NB-ARC domain-containing disease resistance protein | chr3:4857940-4861104 FORWARD LENGTH=1054; PREDICTED: putative disease resistance protein At3g14460 [Prunus mume]; Putative disease resistance RPP13-like protein 1 OS=Arabidopsis thaliana GN=RPPL1 PE=3 SV=1; tr|M5W2F8|M5W2F8_PRUPE Uncharacterized protein OS=Prunus persica GN=PRUPE_ppa024822mg PE=3 SV=1	NA	Activation of caspases through apoptosome-mediated cleavage; ADP binding; Coil; DISEASERSIST; Formation of apoptosome; L domain-like; LEUCINE-RICH REPEAT-CONTAINING PROTEIN; LRR_dom_sf; NB-ARC; Neutrophil degranulation; P-loop containing nucleoside triphosphate hydrolases; P-loop_NTPase; SUBFAMILY NOT NAMED; TP53 Regulates Transcription of Caspase Activators and Caspases; Transcriptional Regulati…	ADP binding	GO:0043531
RC5G0376400	mRNA:RC5G0376400	Rosa chinensis	mRNA	Rosa chinensis Whole Genome v1.0 Assembly & Annotation	Chr05	36979080	36981422	Chr05:36979080..36981422	AT3G14470.1 | Symbols: | NB-ARC domain-containing disease resistance protein | chr3:4857940-4861104 FORWARD LENGTH=1054; PREDICTED: putative disease resistance protein At3g14460 [Pyrus x bretschneideri] &gt;gi|1079260154|ref|XP_018501048.1| PREDICTED: putative disease resistance protein At3g14460 [Pyrus x bretschneideri]; Putative disease resistance RPP13-like protein 1 OS=Arabidopsis thaliana GN…	NA	Activation of caspases through apoptosome-mediated cleavage; ADP binding; Coil; DISEASERSIST; Formation of apoptosome; L domain-like; LEUCINE-RICH REPEAT-CONTAINING PROTEIN; LRR_dom_sf; NB-ARC; Neutrophil degranulation; P-loop containing nucleoside triphosphate hydrolases; P-loop_NTPase; SUBFAMILY NOT NAMED; TP53 Regulates Transcription of Caspase Activators and Caspases; Transcriptional Regulati…	ADP binding	GO:0043531
RC5G0380100	mRNA:RC5G0380100	Rosa chinensis	mRNA	Rosa chinensis Whole Genome v1.0 Assembly & Annotation	Chr05	37676714	37680378	Chr05:37676714..37680378	AT3G14460.1 | Symbols: | LRR and NB-ARC domains-containing disease resistance protein | chr3:4851990-4856264 REVERSE LENGTH=1424; PREDICTED: putative disease resistance RPP13-like protein 1 [Fragaria vesca subsp. vesca] &gt;gi|764603706|ref|XP_004303061.2| PREDICTED: putative disease resistance RPP13-like protein 1 [Fragaria vesca subsp. vesca]; Putative disease resistance protein At3g14460 OS=Ar…	NA	L domain-like; LEUCINE-RICH REPEAT-CONTAINING PROTEIN; LRR_dom_sf; SUBFAMILY NOT NAMED
RC5G0380200	mRNA:RC5G0380200	Rosa chinensis	mRNA	Rosa chinensis Whole Genome v1.0 Assembly & Annotation	Chr05	37680567	37683462	Chr05:37680567..37683462	AT3G14470.1 | Symbols: | NB-ARC domain-containing disease resistance protein | chr3:4857940-4861104 FORWARD LENGTH=1054; PREDICTED: putative disease resistance RPP13-like protein 1 [Prunus mume]; Putative disease resistance RPP13-like protein 1 OS=Arabidopsis thaliana GN=RPPL1 PE=3 SV=1; tr|M5XHK4|M5XHK4_PRUPE Uncharacterized protein OS=Prunus persica GN=PRUPE_ppa024377mg PE=3 SV=1	NA	AAA; Activation of caspases through apoptosome-mediated cleavage; ADP binding; Coil; DISEASERSIST; Formation of apoptosome; L domain-like; LEUCINE-RICH REPEAT-CONTAINING PROTEIN; LRR_dom_sf; NB-ARC; Neutrophil degranulation; P-loop containing nucleoside triphosphate hydrolases; P-loop_NTPase; RX-CC_like; SUBFAMILY NOT NAMED; TP53 Regulates Transcription of Caspase Activators and Caspases; Transcr…	ADP binding	GO:0043531
RC5G0403300	mRNA:RC5G0403300	Rosa chinensis	mRNA	Rosa chinensis Whole Genome v1.0 Assembly & Annotation	Chr05	40299954	40303988	Chr05:40299954..40303988	AT3G14470.1 | Symbols: | NB-ARC domain-containing disease resistance protein | chr3:4857940-4861104 FORWARD LENGTH=1054; PREDICTED: putative disease resistance protein At3g14460 [Fragaria vesca subsp. vesca]; Putative disease resistance RPP13-like protein 1 OS=Arabidopsis thaliana GN=RPPL1 PE=3 SV=1; tr|M5WIY5|M5WIY5_PRUPE Uncharacterized protein OS=Prunus persica GN=PRUPE_ppa015043mg PE=3 SV=1	NA	Activation of caspases through apoptosome-mediated cleavage; ADP binding; Coil; DISEASERSIST; Formation of apoptosome; L domain-like; LEUCINE-RICH REPEAT-CONTAINING PROTEIN; LRR_dom_sf; NB-ARC; Neutrophil degranulation; P-loop containing nucleoside triphosphate hydrolases; P-loop_NTPase; Rcpt_L-dom_sf; SUBFAMILY NOT NAMED; TP53 Regulates Transcription of Caspase Activators and Caspases; Transcrip…	ADP binding	GO:0043531
RC5G0403400	mRNA:RC5G0403400	Rosa chinensis	mRNA	Rosa chinensis Whole Genome v1.0 Assembly & Annotation	Chr05	40304850	40309182	Chr05:40304850..40309182	AT3G14470.1 | Symbols: | NB-ARC domain-containing disease resistance protein | chr3:4857940-4861104 FORWARD LENGTH=1054; PREDICTED: putative disease resistance RPP13-like protein 1 [Prunus mume]; Putative disease resistance RPP13-like protein 1 OS=Arabidopsis thaliana GN=RPPL1 PE=3 SV=1; tr|M5W2F8|M5W2F8_PRUPE Uncharacterized protein OS=Prunus persica GN=PRUPE_ppa024822mg PE=3 SV=1	NA	Coil; DISEASE RESISTANCE RPP13-LIKE PROTEIN 1-RELATED; LEUCINE-RICH REPEAT-CONTAINING PROTEIN
RC5G0424700	mRNA:RC5G0424700	Rosa chinensis	mRNA	Rosa chinensis Whole Genome v1.0 Assembly & Annotation	Chr05	43608195	43609280	Chr05:43608195..43609280	AT3G14470.1 | Symbols: | NB-ARC domain-containing disease resistance protein | chr3:4857940-4861104 FORWARD LENGTH=1054; PREDICTED: putative disease resistance protein RGA4 isoform X1 [Fragaria vesca subsp. vesca] &gt;gi|764560254|ref|XP_004294542.2| PREDICTED: putative disease resistance protein RGA4 isoform X1 [Fragaria vesca subsp. vesca] &gt;gi|764560257|ref|XP_011461163.1| PREDICTED: putativ…	NA	Activation of caspases through apoptosome-mediated cleavage; ADP binding; Coil; DISEASERSIST; Formation of apoptosome; LEUCINE-RICH REPEAT-CONTAINING PROTEIN; NB-ARC; Neutrophil degranulation; P-loop containing nucleoside triphosphate hydrolases; P-loop_NTPase; RX-CC_like; SUBFAMILY NOT NAMED; TP53 Regulates Transcription of Caspase Activators and Caspases; Transcriptional Regulation by E2F6	ADP binding	GO:0043531
RC5G0424800	mRNA:RC5G0424800	Rosa chinensis	mRNA	Rosa chinensis Whole Genome v1.0 Assembly & Annotation	Chr05	43609371	43611062	Chr05:43609371..43611062	AT3G14470.1 | Symbols: | NB-ARC domain-containing disease resistance protein | chr3:4857940-4861104 FORWARD LENGTH=1054; PREDICTED: putative disease resistance protein RGA4 isoform X1 [Fragaria vesca subsp. vesca] &gt;gi|764560254|ref|XP_004294542.2| PREDICTED: putative disease resistance protein RGA4 isoform X1 [Fragaria vesca subsp. vesca] &gt;gi|764560257|ref|XP_011461163.1| PREDICTED: putativ…	NA	Activation of caspases through apoptosome-mediated cleavage; ADP binding; Formation of apoptosome; L domain-like; LEUCINE-RICH REPEAT-CONTAINING PROTEIN; LRR_dom_sf; NB-ARC; Neutrophil degranulation; SUBFAMILY NOT NAMED; TP53 Regulates Transcription of Caspase Activators and Caspases; Transcriptional Regulation by E2F6; WH-like_DNA-bd_sf	ADP binding	GO:0043531
RC5G0441600	mRNA:RC5G0441600	Rosa chinensis	mRNA	Rosa chinensis Whole Genome v1.0 Assembly & Annotation	Chr05	46313610	46317073	Chr05:46313610..46317073	AT3G14470.1 | Symbols: | NB-ARC domain-containing disease resistance protein | chr3:4857940-4861104 FORWARD LENGTH=1054; PREDICTED: disease resistance protein RGA2-like [Fragaria vesca subsp. vesca]; Putative disease resistance protein RGA3 OS=Solanum bulbocastanum GN=RGA3 PE=2 SV=2; tr|M5WZI0|M5WZI0_PRUPE Uncharacterized protein OS=Prunus persica GN=PRUPE_ppa019872mg PE=3 SV=1	NA	Activation of caspases through apoptosome-mediated cleavage; ADP binding; DISEASERSIST; FAMILY NOT NAMED; Formation of apoptosome; L domain-like; LRR_dom_sf; NB-ARC; Neutrophil degranulation; P-loop containing nucleoside triphosphate hydrolases; P-loop_NTPase; TP53 Regulates Transcription of Caspase Activators and Caspases; Transcriptional Regulation by E2F6; WH-like_DNA-bd_sf	ADP binding	GO:0043531
RC5G0451400	mRNA:RC5G0451400	Rosa chinensis	mRNA	Rosa chinensis Whole Genome v1.0 Assembly & Annotation	Chr05	48176707	48179831	Chr05:48176707..48179831	AT3G07040.1 | Symbols: RPM1, RPS3 | NB-ARC domain-containing disease resistance protein | chr3:2226244-2229024 REVERSE LENGTH=926; Disease resistance protein RPM1 OS=Arabidopsis thaliana GN=RPM1 PE=1 SV=1; PREDICTED: disease resistance protein RPM1-like [Fragaria vesca subsp. vesca]; tr|M5VN91|M5VN91_PRUPE Uncharacterized protein OS=Prunus persica GN=PRUPE_ppa014877mg PE=3 SV=1	NA	Activation of caspases through apoptosome-mediated cleavage; ADP binding; DISEASE RESISTANCE PROTEIN RPM1; DISEASERSIST; FAMILY NOT NAMED; Formation of apoptosome; L domain-like; LRR_dom_sf; NB-ARC; Neutrophil degranulation; P-loop containing nucleoside triphosphate hydrolases; P-loop_NTPase; RX-CC_like; TP53 Regulates Transcription of Caspase Activators and Caspases; Transcriptional Regulation b…	ADP binding	GO:0043531
RC5G0451800	mRNA:RC5G0451800	Rosa chinensis	mRNA	Rosa chinensis Whole Genome v1.0 Assembly & Annotation	Chr05	48195161	48198638	Chr05:48195161..48198638	AT3G07040.1 | Symbols: RPM1, RPS3 | NB-ARC domain-containing disease resistance protein | chr3:2226244-2229024 REVERSE LENGTH=926; Disease resistance protein RPM1 OS=Arabidopsis thaliana GN=RPM1 PE=1 SV=1; PREDICTED: disease resistance protein RPM1-like [Fragaria vesca subsp. vesca]; tr|M5VN91|M5VN91_PRUPE Uncharacterized protein OS=Prunus persica GN=PRUPE_ppa014877mg PE=3 SV=1	NA	Activation of caspases through apoptosome-mediated cleavage; ADP binding; DISEASE RESISTANCE PROTEIN RPM1; DISEASERSIST; FAMILY NOT NAMED; Formation of apoptosome; L domain-like; LRR_dom_sf; NB-ARC; Neutrophil degranulation; P-loop containing nucleoside triphosphate hydrolases; P-loop_NTPase; RX-CC_like; TP53 Regulates Transcription of Caspase Activators and Caspases; Transcriptional Regulation b…	ADP binding	GO:0043531
RC5G0451900	mRNA:RC5G0451900	Rosa chinensis	mRNA	Rosa chinensis Whole Genome v1.0 Assembly & Annotation	Chr05	48221079	48224556	Chr05:48221079..48224556	AT3G07040.1 | Symbols: RPM1, RPS3 | NB-ARC domain-containing disease resistance protein | chr3:2226244-2229024 REVERSE LENGTH=926; Disease resistance protein RPM1 OS=Arabidopsis thaliana GN=RPM1 PE=1 SV=1; PREDICTED: disease resistance protein RPM1-like [Fragaria vesca subsp. vesca]; tr|M5VN91|M5VN91_PRUPE Uncharacterized protein OS=Prunus persica GN=PRUPE_ppa014877mg PE=3 SV=1	NA	Activation of caspases through apoptosome-mediated cleavage; ADP binding; DISEASE RESISTANCE PROTEIN RPM1; DISEASERSIST; FAMILY NOT NAMED; Formation of apoptosome; L domain-like; Leu-rich_rpt; LRR_8; LRR_dom_sf; NB-ARC; Neutrophil degranulation; P-loop containing nucleoside triphosphate hydrolases; P-loop_NTPase; protein binding; RX-CC_like; TP53 Regulates Transcription of Caspase Activators and …	ADP binding; protein binding	GO:0005515; GO:0043531
RC5G0452200	mRNA:RC5G0452200	Rosa chinensis	mRNA	Rosa chinensis Whole Genome v1.0 Assembly & Annotation	Chr05	48274304	48277639	Chr05:48274304..48277639	AT3G07040.1 | Symbols: RPM1, RPS3 | NB-ARC domain-containing disease resistance protein | chr3:2226244-2229024 REVERSE LENGTH=926; Disease resistance protein RPM1 OS=Arabidopsis thaliana GN=RPM1 PE=1 SV=1; PREDICTED: disease resistance protein RPM1-like [Fragaria vesca subsp. vesca]; tr|M5VN91|M5VN91_PRUPE Uncharacterized protein OS=Prunus persica GN=PRUPE_ppa014877mg PE=3 SV=1	NA	Activation of caspases through apoptosome-mediated cleavage; ADP binding; DISEASE RESISTANCE PROTEIN RPM1; DISEASERSIST; FAMILY NOT NAMED; Formation of apoptosome; L domain-like; LRR_dom_sf; NB-ARC; Neutrophil degranulation; P-loop containing nucleoside triphosphate hydrolases; P-loop_NTPase; RX-CC_like; TP53 Regulates Transcription of Caspase Activators and Caspases; Transcriptional Regulation b…	ADP binding	GO:0043531
RC5G0452700	mRNA:RC5G0452700	Rosa chinensis	mRNA	Rosa chinensis Whole Genome v1.0 Assembly & Annotation	Chr05	48338371	48341154	Chr05:48338371..48341154	AT3G07040.1 | Symbols: RPM1, RPS3 | NB-ARC domain-containing disease resistance protein | chr3:2226244-2229024 REVERSE LENGTH=926; Disease resistance protein RPM1 OS=Arabidopsis thaliana GN=RPM1 PE=1 SV=1; PREDICTED: disease resistance protein RPM1-like [Fragaria vesca subsp. vesca]; tr|Q6PKX5|Q6PKX5_PRUPE Putative NBS-LRR type disease resistance protein OS=Prunus persica GN=RPM1 PE=2 SV=1	NA	Activation of caspases through apoptosome-mediated cleavage; ADP binding; DISEASE RESISTANCE PROTEIN RPM1; DISEASERSIST; FAMILY NOT NAMED; Formation of apoptosome; L domain-like; Leu-rich_rpt; LRR_8; LRR_dom_sf; NB-ARC; Neutrophil degranulation; P-loop containing nucleoside triphosphate hydrolases; P-loop_NTPase; protein binding; RX-CC_like; TP53 Regulates Transcription of Caspase Activators and …	ADP binding; protein binding	GO:0005515; GO:0043531
RC5G0488800	mRNA:RC5G0488800	Rosa chinensis	mRNA	Rosa chinensis Whole Genome v1.0 Assembly & Annotation	Chr05	55231967	55239144	Chr05:55231967..55239144	AT3G14470.1 | Symbols: | NB-ARC domain-containing disease resistance protein | chr3:4857940-4861104 FORWARD LENGTH=1054; Disease resistance protein RGA2 OS=Solanum bulbocastanum GN=RGA2 PE=1 SV=1; PREDICTED: putative disease resistance protein At3g14460 [Fragaria vesca subsp. vesca] &gt;gi|764572004|ref|XP_004296845.2| PREDICTED: putative disease resistance protein At3g14460 [Fragaria vesca subsp…	NA	Activation of caspases through apoptosome-mediated cleavage; ADP binding; Formation of apoptosome; L domain-like; LEUCINE-RICH REPEAT-CONTAINING PROTEIN; LRR_dom_sf; NB-ARC; Neutrophil degranulation; SUBFAMILY NOT NAMED; TP53 Regulates Transcription of Caspase Activators and Caspases; Transcriptional Regulation by E2F6; WH-like_DNA-bd_sf	ADP binding	GO:0043531
RC5G0443800	mRNA:RC5G0443800	Rosa chinensis	mRNA	Rosa chinensis Whole Genome v1.0 Assembly & Annotation	Chr05	46672147	46679905	Chr05:46672147..46679905	AT5G66900.1 | Symbols: | Disease resistance protein (CC-NBS-LRR class) family | chr5:26714931-26717757 REVERSE LENGTH=809; PREDICTED: probable disease resistance protein At5g66900 [Fragaria vesca subsp. vesca]; Probable disease resistance protein At5g66900 OS=Arabidopsis thaliana GN=At5g66900 PE=3 SV=1; tr|M5WFD2|M5WFD2_PRUPE Uncharacterized protein OS=Prunus persica GN=PRUPE_ppa001498mg PE=3 SV=1	NA	Coil; Cysteine proteinases; cysteine-type peptidase activity; FAMILY NOT NAMED; Peptidase_C48; Peptidase_C48_C; P-loop containing nucleoside triphosphate hydrolases; P-loop_NTPase; Powdery_mildew-R_dom; proteolysis; RPW8; SUBFAMILY NOT NAMED; ULP_PROTEASE	cysteine-type peptidase activity; proteolysis	GO:0006508; GO:0008234
RC5G0379700	mRNA:RC5G0379700	Rosa chinensis	mRNA	Rosa chinensis Whole Genome v1.0 Assembly & Annotation	Chr05	37628223	37631282	Chr05:37628223..37631282	AT2G34930.1 | Symbols: | disease resistance family protein / LRR family protein | chr2:14737169-14739886 REVERSE LENGTH=905; receptor-like protein 12 isoform X1 [Prunus persica]; Receptor-like protein 12 OS=Arabidopsis thaliana GN=RLP12 PE=2 SV=2; tr|M5X0W6|M5X0W6_PRUPE Uncharacterized protein OS=Prunus persica GN=PRUPE_ppa014796mg PE=4 SV=1	NA	DISEASE RESISTANCE-LIKE PROTEIN/LRR DOMAIN-CONTAINING PROTEIN; FAMILY NOT NAMED; L domain-like; Leu-rich_rpt; LEURICHRPT; LRR; LRR_1; LRR_6; LRR_8; LRR_dom_sf; LRR_N_plant-typ; LRRNT_2; protein binding; RNI-like	protein binding	GO:0005515
RC5G0487800	mRNA:RC5G0487800	Rosa chinensis	mRNA	Rosa chinensis Whole Genome v1.0 Assembly & Annotation	Chr05	55120189	55121342	Chr05:55120189..55121342	PREDICTED: disease resistance protein At4g27190-like [Prunus mume]; tr|M5WQV9|M5WQV9_PRUPE Uncharacterized protein OS=Prunus persica GN=PRUPE_ppa017584mg PE=4 SV=1	NA	FAMILY NOT NAMED; LRR_dom_sf; SUBFAMILY NOT NAMED
RC5G0375700	mRNA:RC5G0375700	Rosa chinensis	mRNA	Rosa chinensis Whole Genome v1.0 Assembly & Annotation	Chr05	36843460	36850621	Chr05:36843460..36850621	AT4G33790.1 | Symbols: CER4, G7, FAR3 | Jojoba acyl CoA reductase-related male sterility protein | chr4:16204325-16207891 REVERSE LENGTH=493; Fatty acyl-CoA reductase 3 OS=Arabidopsis thaliana GN=FAR3 PE=1 SV=1; PREDICTED: fatty acyl-CoA reductase 3-like [Fragaria vesca subsp. vesca]; tr|M5WHQ7|M5WHQ7_PRUPE Fatty acyl-CoA reductase OS=Prunus persica GN=PRUPE_ppa004817mg PE=3 SV=1	NA	Cutin, suberine and wax biosynthesis; FAR; FAR_C; FAR-N_SDR_e; FATTY ACYL-COA REDUCTASE 3; fatty-acyl-CoA reductase (alcohol-forming) activity; Male_sterile_NAD-bd; MALE STERILITY PROTEIN 2-RELATED; NAD_binding_4; NAD(P)-bd_dom_sf; NAD(P)-binding Rossmann-fold domains; Plasmalogen biosynthesis; Spodoptera littoralis pheromone biosynthesis; Sporopollenin precursors biosynthesis; Sterile; Wax biosy…	fatty-acyl-CoA reductase (alcohol-forming) activity	GO:0080019
RC5G0375900	mRNA:RC5G0375900	Rosa chinensis	mRNA	Rosa chinensis Whole Genome v1.0 Assembly & Annotation	Chr05	36885623	36889013	Chr05:36885623..36889013	AT5G22500.1 | Symbols: FAR1 | fatty acid reductase 1 | chr5:7470541-7473916 FORWARD LENGTH=491; Fatty acyl-CoA reductase 1 OS=Arabidopsis thaliana GN=FAR1 PE=1 SV=1; PREDICTED: fatty acyl-CoA reductase 1-like [Fragaria vesca subsp. vesca]; tr|M5W6R8|M5W6R8_PRUPE Fatty acyl-CoA reductase OS=Prunus persica GN=PRUPE_ppa018909mg PE=3 SV=1	NA	Cutin, suberine and wax biosynthesis; FAR; FAR_C; FAR-N_SDR_e; FATTY ACYL-COA REDUCTASE 3; fatty-acyl-CoA reductase (alcohol-forming) activity; Male_sterile_NAD-bd; MALE STERILITY PROTEIN 2-RELATED; NAD_binding_4; NAD(P)-bd_dom_sf; NAD(P)-binding Rossmann-fold domains; Plasmalogen biosynthesis; Spodoptera littoralis pheromone biosynthesis; Sporopollenin precursors biosynthesis; Sterile; Wax biosy…	fatty-acyl-CoA reductase (alcohol-forming) activity	GO:0080019
RC5G0376200	mRNA:RC5G0376200	Rosa chinensis	mRNA	Rosa chinensis Whole Genome v1.0 Assembly & Annotation	Chr05	36965270	36970509	Chr05:36965270..36970509	AT4G33790.1 | Symbols: CER4, G7, FAR3 | Jojoba acyl CoA reductase-related male sterility protein | chr4:16204325-16207891 REVERSE LENGTH=493; Fatty acyl-CoA reductase 3 OS=Arabidopsis thaliana GN=FAR3 PE=1 SV=1; PREDICTED: fatty acyl-CoA reductase 3-like [Fragaria vesca subsp. vesca]; tr|M5W6R8|M5W6R8_PRUPE Fatty acyl-CoA reductase OS=Prunus persica GN=PRUPE_ppa018909mg PE=3 SV=1	NA	Cutin, suberine and wax biosynthesis; FAR; FAR_C; FAR-N_SDR_e; FATTY ACYL-COA REDUCTASE 3; fatty-acyl-CoA reductase (alcohol-forming) activity; Male_sterile_NAD-bd; MALE STERILITY PROTEIN 2-RELATED; NAD_binding_4; NAD(P)-bd_dom_sf; NAD(P)-binding Rossmann-fold domains; Plasmalogen biosynthesis; Spodoptera littoralis pheromone biosynthesis; Sporopollenin precursors biosynthesis; Sterile; Wax biosy…	fatty-acyl-CoA reductase (alcohol-forming) activity	GO:0080019
RC5G0396400	mRNA:RC5G0396400	Rosa chinensis	mRNA	Rosa chinensis Whole Genome v1.0 Assembly & Annotation	Chr05	39352434	39359231	Chr05:39352434..39359231	AT5G22500.1 | Symbols: FAR1 | fatty acid reductase 1 | chr5:7470541-7473916 FORWARD LENGTH=491; Fatty acyl-CoA reductase 1 OS=Arabidopsis thaliana GN=FAR1 PE=1 SV=1; PREDICTED: fatty acyl-CoA reductase 1-like [Fragaria vesca subsp. vesca]; tr|M5W6R8|M5W6R8_PRUPE Fatty acyl-CoA reductase OS=Prunus persica GN=PRUPE_ppa018909mg PE=3 SV=1	NA	Cutin, suberine and wax biosynthesis; FAR; FAR_C; FAR-N_SDR_e; FATTY ACYL-COA REDUCTASE 3; fatty-acyl-CoA reductase (alcohol-forming) activity; Male_sterile_NAD-bd; MALE STERILITY PROTEIN 2-RELATED; NAD_binding_4; NAD(P)-bd_dom_sf; NAD(P)-binding Rossmann-fold domains; Plasmalogen biosynthesis; Spodoptera littoralis pheromone biosynthesis; Sporopollenin precursors biosynthesis; Sterile; Wax biosy…	fatty-acyl-CoA reductase (alcohol-forming) activity	GO:0080019
RC5G0461800	mRNA:RC5G0461800	Rosa chinensis	mRNA	Rosa chinensis Whole Genome v1.0 Assembly & Annotation	Chr05	50086524	50087974	Chr05:50086524..50087974	AT3G49190.1 | Symbols: | O-acyltransferase (WSD1-like) family protein | chr3:18231988-18234376 REVERSE LENGTH=522; O-acyltransferase WSD1 OS=Arabidopsis thaliana GN=WSD1 PE=2 SV=1; O-acyltransferase WSD1 [Prunus persica] &gt;gi|1139779828|gb|ONI14015.1| hypothetical protein PRUPE_4G258100 [Prunus persica]; tr|M5WND6|M5WND6_PRUPE Uncharacterized protein OS=Prunus persica GN=PRUPE_ppa015879mg PE=4 …	NA	CoA-dependent acyltransferases; Cutin, suberine and wax biosynthesis; diacylglycerol O-acyltransferase activity; DUF1298; FAMILY NOT NAMED; glycerolipid biosynthetic process; Glycerolipid metabolism; O-acyltransferase_WSD1_C; O-acyltransferase_WSD1_N; SUBFAMILY NOT NAMED; WES_acyltransf	diacylglycerol O-acyltransferase activity; glycerolipid biosynthetic process	GO:0004144; GO:0045017
RC5G0461900	mRNA:RC5G0461900	Rosa chinensis	mRNA	Rosa chinensis Whole Genome v1.0 Assembly & Annotation	Chr05	50113259	50115839	Chr05:50113259..50115839	PREDICTED: uncharacterized protein LOC105349981 [Fragaria vesca subsp. vesca]; tr|A0A0A0K1W5|A0A0A0K1W5_CUCSA Uncharacterized protein OS=Cucumis sativus GN=Csa_7G051350 PE=4 SV=1	NA	Cutin, suberine and wax biosynthesis; diacylglycerol O-acyltransferase activity; DUF1298; FAMILY NOT NAMED; Glycerolipid metabolism; O-acyltransferase_WSD1_C; SUBFAMILY NOT NAMED	diacylglycerol O-acyltransferase activity	GO:0004144
RC5G0462500	mRNA:RC5G0462500	Rosa chinensis	mRNA	Rosa chinensis Whole Genome v1.0 Assembly & Annotation	Chr05	50229511	50245374	Chr05:50229511..50245374	AT3G49190.1 | Symbols: | O-acyltransferase (WSD1-like) family protein | chr3:18231988-18234376 REVERSE LENGTH=522; O-acyltransferase WSD1 OS=Arabidopsis thaliana GN=WSD1 PE=2 SV=1; PREDICTED: O-acyltransferase WSD1-like [Prunus mume]; tr|M5WND6|M5WND6_PRUPE Uncharacterized protein OS=Prunus persica GN=PRUPE_ppa015879mg PE=4 SV=1	NA	Cutin, suberine and wax biosynthesis; diacylglycerol O-acyltransferase activity; DUF1298; FAMILY NOT NAMED; glycerolipid biosynthetic process; Glycerolipid metabolism; O-acyltransferase_WSD1_C; O-acyltransferase_WSD1_N; SUBFAMILY NOT NAMED; WES_acyltransf	diacylglycerol O-acyltransferase activity; glycerolipid biosynthetic process	GO:0004144; GO:0045017
RC5G0301800	mRNA:RC5G0301800	Rosa chinensis	mRNA	Rosa chinensis Whole Genome v1.0 Assembly & Annotation	Chr05	26801289	26808352	Chr05:26801289..26808352	AT5G53760.2 | Symbols: MLO11, ATMLO11 | Seven transmembrane MLO family protein | chr5:21823055-21826289 FORWARD LENGTH=573; MLO-like protein 11 OS=Arabidopsis thaliana GN=MLO11 PE=2 SV=1; PREDICTED: MLO-like protein 11 isoform X1 [Fragaria vesca subsp. vesca]; tr|M5WN44|M5WN44_PRUPE MLO-like protein OS=Prunus persica GN=MLO PE=3 SV=1	NA	defense response; FAMILY NOT NAMED; integral component of membrane; Mlo; MLO-LIKE PROTEIN 11-RELATED	defense response; integral to membrane	GO:0006952; GO:0016021
RC5G0308100	mRNA:RC5G0308100	Rosa chinensis	mRNA	Rosa chinensis Whole Genome v1.0 Assembly & Annotation	Chr05	27598341	27599176	Chr05:27598341..27599176	Phytohormone-binding protein OS=Medicago truncatula GN=MTR_3g055120 PE=1 SV=1; PREDICTED: phytohormone-binding protein-like [Fragaria vesca subsp. vesca]; tr|M5X3G2|M5X3G2_PRUPE Uncharacterized protein OS=Prunus persica GN=PRUPE_ppa017195mg PE=4 SV=1	NA	Bet_v_1; Bet v1-like; Bet_v_I/MLP; defense response; FAMILY NOT NAMED; response to biotic stimulus; START-like_dom_sf; SUBFAMILY NOT NAMED	defense response; response to biotic stimulus	GO:0006952; GO:0009607
RC5G0308200	mRNA:RC5G0308200	Rosa chinensis	mRNA	Rosa chinensis Whole Genome v1.0 Assembly & Annotation	Chr05	27600373	27600681	Chr05:27600373..27600681	Phytohormone-binding protein OS=Medicago truncatula GN=MTR_3g055120 PE=1 SV=1; PREDICTED: phytohormone-binding protein-like [Fragaria vesca subsp. vesca]; tr|M5WW21|M5WW21_PRUPE Uncharacterized protein OS=Prunus persica GN=PRUPE_ppa014563mg PE=4 SV=1	NA	Bet_v_1; Bet v1-like; Bet_v_I/MLP; defense response; FAMILY NOT NAMED; response to biotic stimulus; START-like_dom_sf; SUBFAMILY NOT NAMED	defense response; response to biotic stimulus	GO:0006952; GO:0009607
RC5G0308300	mRNA:RC5G0308300	Rosa chinensis	mRNA	Rosa chinensis Whole Genome v1.0 Assembly & Annotation	Chr05	27601221	27601670	Chr05:27601221..27601670	Phytohormone-binding protein OS=Medicago truncatula GN=MTR_3g055120 PE=1 SV=1; PREDICTED: phytohormone-binding protein-like [Fragaria vesca subsp. vesca]; tr|M5WW21|M5WW21_PRUPE Uncharacterized protein OS=Prunus persica GN=PRUPE_ppa014563mg PE=4 SV=1	NA	Bet_v_1; Bet v1-like; Bet_v_I/MLP; defense response; FAMILY NOT NAMED; response to biotic stimulus; START-like_dom_sf; SUBFAMILY NOT NAMED	defense response; response to biotic stimulus	GO:0006952; GO:0009607
RC5G0330600	mRNA:RC5G0330600	Rosa chinensis	mRNA	Rosa chinensis Whole Genome v1.0 Assembly & Annotation	Chr05	30813928	30816234	Chr05:30813928..30816234	AT1G03670.1 | Symbols: | ankyrin repeat family protein | chr1:914222-916222 REVERSE LENGTH=616; protein ACCELERATED CELL DEATH 6 isoform X2 [Prunus persica]; Protein ACCELERATED CELL DEATH 6 OS=Arabidopsis thaliana GN=ACD6 PE=1 SV=1; tr|M5WNX8|M5WNX8_PRUPE Uncharacterized protein OS=Prunus persica GN=PRUPE_ppa025569mg PE=4 SV=1	NA	ACD6; ANK; Ank_2; ANK_REPEAT; ANK_REP_REGION; Ankyrin repeat; ANKYRIN REPEAT FAMILY PROTEIN-RELATED; Ankyrin_rpt; Ankyrin_rpt-contain_dom; Ankyrin_rpt-contain_sf; cellular response to salicylic acid stimulus; FAMILY NOT NAMED; integral component of membrane; PGG; PGG_dom; protein binding; regulation of defense response; regulation of salicylic acid mediated signaling pathway	cellular response to salicylic acid stimulus; integral to membrane; protein binding; regulation of defense response; regulation of salicylic acid mediated signaling pathway	GO:0005515; GO:0016021; GO:0031347; GO:0071446; GO:2000031
RC5G0359500	mRNA:RC5G0359500	Rosa chinensis	mRNA	Rosa chinensis Whole Genome v1.0 Assembly & Annotation	Chr05	34361492	34364394	Chr05:34361492..34364394	AT4G03500.1 | Symbols: | Ankyrin repeat family protein | chr4:1553453-1556571 FORWARD LENGTH=652; PREDICTED: protein ACCELERATED CELL DEATH 6-like [Prunus mume]; Protein ACCELERATED CELL DEATH 6 OS=Arabidopsis thaliana GN=ACD6 PE=1 SV=1; tr|M5VGN4|M5VGN4_PRUPE Uncharacterized protein OS=Prunus persica GN=PRUPE_ppa002427mg PE=4 SV=1	NA	ACD6; ANK; Ank_2; ANK_REPEAT; ANK_REP_REGION; Ankyrin repeat; ANKYRIN REPEAT FAMILY PROTEIN-RELATED; Ankyrin_rpt; Ankyrin_rpt-contain_dom; Ankyrin_rpt-contain_sf; cellular response to salicylic acid stimulus; FAMILY NOT NAMED; integral component of membrane; PGG; PGG_dom; protein binding; regulation of defense response; regulation of salicylic acid mediated signaling pathway	cellular response to salicylic acid stimulus; integral to membrane; protein binding; regulation of defense response; regulation of salicylic acid mediated signaling pathway	GO:0005515; GO:0016021; GO:0031347; GO:0071446; GO:2000031
RC5G0476600	mRNA:RC5G0476600	Rosa chinensis	mRNA	Rosa chinensis Whole Genome v1.0 Assembly & Annotation	Chr05	53223435	53224634	Chr05:53223435..53224634	AT1G70890.1 | Symbols: MLP43 | MLP-like protein 43 | chr1:26725912-26726489 REVERSE LENGTH=158; MLP-like protein 43 OS=Arabidopsis thaliana GN=MLP43 PE=1 SV=1; PREDICTED: MLP-like protein 43 [Fragaria vesca subsp. vesca]; tr|A0A200PU44|A0A200PU44_9MAGN Bet v I domain OS=Macleaya cordata GN=BVC80_9071g34 PE=4 SV=1	NA	Bet_v_1; Bet v1-like; Bet_v1-like; Bet_v_I/MLP; defense response; FAMILY NOT NAMED; response to biotic stimulus; START-like_dom_sf	defense response; response to biotic stimulus	GO:0006952; GO:0009607
