# Supplementary material for: QTL discovery for resistance to black spot and cercospora leaf spot, and defoliation in two interconnected F1 bi-parental tetraploid garden rose populations
Source: Front Plant Sci. 2023 Jul 27;14:1209445. doi: 10.3389/fpls.2023.1209445 (PMC10413565; doi:10.3389/fpls.2023.1209445)
Supplement: Supplemental File 4 — Disease resistance related gene search for cercospora QTL on LG 1. [file Table_4.xlsx]

## Sheet: LG1_cercospora_resistance_genes
Supplementary File 4. List of resitance related genes for LG1 cercospora resistance QTL
Name	Unique.Name	Organism	Type	Genome.Transcriptome	Chromosome.Scaffold	Start.position	Stop.position	Location	BLAST	KEGG	InterPro	GO.Term	GO.Accession	GenBank.Keyword
RC1G0038200	mRNA:RC1G0038200	Rosa chinensis	mRNA	Rosa chinensis Whole Genome v1.0 Assembly & Annotation	Chr01	4997244	5004392	Chr01:4997244..5004392	AT5G17680.1 | Symbols: | disease resistance protein (TIR-NBS-LRR class), putative | chr5:5822999-5827153 FORWARD LENGTH=1294; TMV resistance protein N OS=Nicotiana glutinosa GN=N PE=1 SV=1; tr|E6YCZ5|E6YCZ5_9ROSA Nematode resistance-like protein OS=Prunus cerasifera PE=4 SV=1; uncharacterized protein LOC18770445 [Prunus persica]	NA	Activation of caspases through apoptosome-mediated cleavage; ADP binding; DISEASERSIST; Formation of apoptosome; L domain-like; LRR_dom_sf; NB-ARC; Neutrophil degranulation; P-loop containing nucleoside triphosphate hydrolases; P-loop_NTPase; protein binding; &quot;Winged helix&quot; DNA-binding domain; signal transduction; TIR; TIR_dom; Toll/Interleukin receptor TIR domain; Toll_tir_struct_dom_s…	ADP binding; protein binding; signal transduction	GO:0005515; GO:0007165; GO:0043531
RC1G0047800	mRNA:RC1G0047800	Rosa chinensis	mRNA	Rosa chinensis Whole Genome v1.0 Assembly & Annotation	Chr01	6142503	6143561	Chr01:6142503..6143561	AT1G69550.1 | Symbols: | disease resistance protein (TIR-NBS-LRR class) | chr1:26148836-26153374 REVERSE LENGTH=1400; PREDICTED: probable WRKY transcription factor 19 [Fragaria vesca subsp. vesca] &gt;gi|764570338|ref|XP_011462540.1| PREDICTED: probable WRKY transcription factor 19 [Fragaria vesca subsp. vesca]; Protein SUPPRESSOR OF npr1-1, CONSTITUTIVE 1 OS=Arabidopsis thaliana GN=SNC1 PE=1 SV=…	NA	LEUCINE-RICH REPEAT-CONTAINING PROTEIN; Leu-rich_rpt; LRR_1; LRR_dom_sf; protein binding; RNI-like; SUBFAMILY NOT NAMED	protein binding	GO:0005515
RC1G0048300	mRNA:RC1G0048300	Rosa chinensis	mRNA	Rosa chinensis Whole Genome v1.0 Assembly & Annotation	Chr01	6225812	6231391	Chr01:6225812..6231391	AT5G36930.1 | Symbols: | Disease resistance protein (TIR-NBS-LRR class) family | chr5:14567771-14571907 REVERSE LENGTH=1188; TMV resistance protein N-like isoform X1 [Arachis duranensis]; tr|M5VMP9|M5VMP9_PRUPE Uncharacterized protein OS=Prunus persica GN=PRUPE_ppa000577mg PE=4 SV=1	NA	LEUCINE-RICH REPEAT-CONTAINING PROTEIN; SUBFAMILY NOT NAMED
RC1G0048400	mRNA:RC1G0048400	Rosa chinensis	mRNA	Rosa chinensis Whole Genome v1.0 Assembly & Annotation	Chr01	6238355	6239739	Chr01:6238355..6239739	AT4G11170.1 | Symbols: | Disease resistance protein (TIR-NBS-LRR class) family | chr4:6811127-6817130 FORWARD LENGTH=1095; Chain A, Crysal Structure Of The Tir Domain From The Muscadinia Rotundifolia Disease Resistance Protein Rpv1 &gt;gi|1147220209|pdb|5KU7|B Chain B, Crysal Structure Of The Tir Domain From The Muscadinia Rotundifolia Disease Resistance Protein Rpv1; Putative disease resistance …	NA	FAMILY NOT NAMED; protein binding; signal transduction; TIR; TIR_dom; Toll/Interleukin receptor TIR domain; Toll_tir_struct_dom_sf	protein binding; signal transduction	GO:0005515; GO:0007165
RC1G0051000	mRNA:RC1G0051000	Rosa chinensis	mRNA	Rosa chinensis Whole Genome v1.0 Assembly & Annotation	Chr01	6476335	6476923	Chr01:6476335..6476923	AT1G63730.1 | Symbols: | Disease resistance protein (TIR-NBS-LRR class) family | chr1:23641770-23645132 FORWARD LENGTH=966; Disease resistance protein RML1A OS=Arabidopsis thaliana GN=RLM1A PE=4 SV=1; disease resistance protein (TIR-NBS-LRR class), putative [Medicago truncatula] &gt;gi|657373060|gb|KEH18830.1| disease resistance protein (TIR-NBS-LRR class), putative [Medicago truncatula]; tr|A0A0…	NA
RC1G0057000	mRNA:RC1G0057000	Rosa chinensis	mRNA	Rosa chinensis Whole Genome v1.0 Assembly & Annotation	Chr01	7246769	7250257	Chr01:7246769..7250257	AT3G25510.1 | Symbols: | disease resistance protein (TIR-NBS-LRR class), putative | chr3:9260838-9268797 REVERSE LENGTH=1981; PREDICTED: putative disease resistance RPP13-like protein 1 [Pyrus x bretschneideri]; tr|M5VYF9|M5VYF9_PRUPE Uncharacterized protein (Fragment) OS=Prunus persica GN=PRUPE_ppa025265mg PE=4 SV=1	NA	L domain-like; LEUCINE-RICH REPEAT-CONTAINING PROTEIN; LRR_dom_sf; SUBFAMILY NOT NAMED
RC1G0064300	mRNA:RC1G0064300	Rosa chinensis	mRNA	Rosa chinensis Whole Genome v1.0 Assembly & Annotation	Chr01	8054123	8056050	Chr01:8054123..8056050	AT5G17680.1 | Symbols: | disease resistance protein (TIR-NBS-LRR class), putative | chr5:5822999-5827153 FORWARD LENGTH=1294; PREDICTED: TMV resistance protein N-like [Fragaria vesca subsp. vesca]; TMV resistance protein N OS=Nicotiana glutinosa GN=N PE=1 SV=1; tr|A0PFR6|A0PFR6_ROSHC Putative NBS-LRR resistance protein (Fragment) OS=Rosa hybrid cultivar GN=brp PE=4 SV=1	NA	AAA; Activation of caspases through apoptosome-mediated cleavage; ADP binding; DISEASERSIST; Formation of apoptosome; LEUCINE-RICH REPEAT-CONTAINING PROTEIN; NB-ARC; Neutrophil degranulation; P-loop containing nucleoside triphosphate hydrolases; P-loop_NTPase; protein binding; &quot;Winged helix&quot; DNA-binding domain; signal transduction; TIR; TIR_dom; Toll/Interleukin receptor TIR domain; Tol…	ADP binding; protein binding; signal transduction	GO:0005515; GO:0007165; GO:0043531
RC1G0069700	mRNA:RC1G0069700	Rosa chinensis	mRNA	Rosa chinensis Whole Genome v1.0 Assembly & Annotation	Chr01	8703984	8706776	Chr01:8703984..8706776	AT5G17680.1 | Symbols: | disease resistance protein (TIR-NBS-LRR class), putative | chr5:5822999-5827153 FORWARD LENGTH=1294; PREDICTED: TMV resistance protein N-like [Fragaria vesca subsp. vesca]; TMV resistance protein N OS=Nicotiana glutinosa GN=N PE=1 SV=1; tr|V4TYG7|V4TYG7_9ROSI Uncharacterized protein OS=Citrus clementina GN=CICLE_v10023938mg PE=4 SV=1	NA	AAA; Activation of caspases through apoptosome-mediated cleavage; ADP binding; DISEASERSIST; Formation of apoptosome; L domain-like; Leu-rich_rpt_3; LRR_3; LRR_dom_sf; NB-ARC; Neutrophil degranulation; P-loop containing nucleoside triphosphate hydrolases; P-loop_NTPase; TP53 Regulates Transcription of Caspase Activators and Caspases; Transcriptional Regulation by E2F6	ADP binding	GO:0043531
RC1G0071800	mRNA:RC1G0071800	Rosa chinensis	mRNA	Rosa chinensis Whole Genome v1.0 Assembly & Annotation	Chr01	8876194	8877423	Chr01:8876194..8877423	AT5G17680.1 | Symbols: | disease resistance protein (TIR-NBS-LRR class), putative | chr5:5822999-5827153 FORWARD LENGTH=1294; PREDICTED: TMV resistance protein N-like [Fragaria vesca subsp. vesca]; TMV resistance protein N OS=Nicotiana glutinosa GN=N PE=1 SV=1; tr|A0A067JPK9|A0A067JPK9_JATCU Uncharacterized protein OS=Jatropha curcas GN=JCGZ_22529 PE=4 SV=1	NA	Activation of caspases through apoptosome-mediated cleavage; ADP binding; Formation of apoptosome; LEUCINE-RICH REPEAT-CONTAINING PROTEIN; NB-ARC; Neutrophil degranulation; P-loop containing nucleoside triphosphate hydrolases; P-loop_NTPase; &quot;Winged helix&quot; DNA-binding domain; TP53 Regulates Transcription of Caspase Activators and Caspases; Transcriptional Regulation by E2F6; WH_DNA-bd_s…	ADP binding	GO:0043531
RC1G0073000	mRNA:RC1G0073000	Rosa chinensis	mRNA	Rosa chinensis Whole Genome v1.0 Assembly & Annotation	Chr01	9011442	9012585	Chr01:9011442..9012585	AT5G45060.1 | Symbols: | Disease resistance protein (TIR-NBS-LRR class) family | chr5:18182038-18186067 FORWARD LENGTH=1165; Disease resistance protein RPS4 OS=Arabidopsis thaliana GN=RPS4 PE=1 SV=1; PREDICTED: TMV resistance protein N-like [Fragaria vesca subsp. vesca]; tr|M5W0K6|M5W0K6_PRUPE Uncharacterized protein OS=Prunus persica GN=PRUPE_ppa017840mg PE=4 SV=1	NA	L domain-like; LEUCINE-RICH REPEAT-CONTAINING PROTEIN; Leu-rich_rpt; LRR; LRR_dom_sf; protein binding; SUBFAMILY NOT NAMED	protein binding	GO:0005515
RC1G0073500	mRNA:RC1G0073500	Rosa chinensis	mRNA	Rosa chinensis Whole Genome v1.0 Assembly & Annotation	Chr01	9041245	9043098	Chr01:9041245..9043098	AT5G17680.1 | Symbols: | disease resistance protein (TIR-NBS-LRR class), putative | chr5:5822999-5827153 FORWARD LENGTH=1294; PREDICTED: TMV resistance protein N-like [Fragaria vesca subsp. vesca]; Putative disease resistance protein At4g11170 OS=Arabidopsis thaliana GN=At4g11170 PE=2 SV=1; tr|A0PFR6|A0PFR6_ROSHC Putative NBS-LRR resistance protein (Fragment) OS=Rosa hybrid cultivar GN=brp PE=4 S…	NA	AAA; Activation of caspases through apoptosome-mediated cleavage; ADP binding; DISEASERSIST; Formation of apoptosome; LEUCINE-RICH REPEAT-CONTAINING PROTEIN; NB-ARC; Neutrophil degranulation; P-loop containing nucleoside triphosphate hydrolases; P-loop_NTPase; protein binding; signal transduction; TIR; TIR_dom; Toll/Interleukin receptor TIR domain; Toll_tir_struct_dom_sf; TP53 Regulates Transcrip…	ADP binding; protein binding; signal transduction	GO:0005515; GO:0007165; GO:0043531
RC1G0074700	mRNA:RC1G0074700	Rosa chinensis	mRNA	Rosa chinensis Whole Genome v1.0 Assembly & Annotation	Chr01	9105776	9108923	Chr01:9105776..9108923	AT5G17680.1 | Symbols: | disease resistance protein (TIR-NBS-LRR class), putative | chr5:5822999-5827153 FORWARD LENGTH=1294; PREDICTED: TMV resistance protein N-like [Fragaria vesca subsp. vesca]; TMV resistance protein N OS=Nicotiana glutinosa GN=N PE=1 SV=1; tr|M5W0K6|M5W0K6_PRUPE Uncharacterized protein OS=Prunus persica GN=PRUPE_ppa017840mg PE=4 SV=1	NA	FAMILY NOT NAMED; L domain-like; Leu-rich_rpt; LRR; LRR_dom_sf; protein binding	protein binding	GO:0005515
RC1G0074800	mRNA:RC1G0074800	Rosa chinensis	mRNA	Rosa chinensis Whole Genome v1.0 Assembly & Annotation	Chr01	9109406	9111181	Chr01:9109406..9111181	AT5G17680.1 | Symbols: | disease resistance protein (TIR-NBS-LRR class), putative | chr5:5822999-5827153 FORWARD LENGTH=1294; PREDICTED: TMV resistance protein N-like [Fragaria vesca subsp. vesca]; TMV resistance protein N OS=Nicotiana glutinosa GN=N PE=1 SV=1; tr|A0A067JPK9|A0A067JPK9_JATCU Uncharacterized protein OS=Jatropha curcas GN=JCGZ_22529 PE=4 SV=1	NA	AAA; Activation of caspases through apoptosome-mediated cleavage; ADP binding; DISEASERSIST; Formation of apoptosome; L domain-like; LEUCINE-RICH REPEAT-CONTAINING PROTEIN; Leu-rich_rpt_3; LRR_3; LRR_dom_sf; NB-ARC; Neutrophil degranulation; P-loop containing nucleoside triphosphate hydrolases; P-loop_NTPase; &quot;Winged helix&quot; DNA-binding domain; TP53 Regulates Transcription of Caspase Act…	ADP binding	GO:0043531
RC1G0076000	mRNA:RC1G0076000	Rosa chinensis	mRNA	Rosa chinensis Whole Genome v1.0 Assembly & Annotation	Chr01	9337653	9338397	Chr01:9337653..9338397	AT5G17680.1 | Symbols: | disease resistance protein (TIR-NBS-LRR class), putative | chr5:5822999-5827153 FORWARD LENGTH=1294; PREDICTED: TMV resistance protein N-like [Malus domestica]; Probable WRKY transcription factor 19 OS=Arabidopsis thaliana GN=WRKY19 PE=3 SV=1; tr|M5XS57|M5XS57_PRUPE Uncharacterized protein OS=Prunus persica GN=PRUPE_ppa023967mg PE=4 SV=1	NA	L domain-like; LEUCINE-RICH REPEAT-CONTAINING PROTEIN; Leu-rich_rpt_3; LRR_3; LRR_dom_sf; SUBFAMILY NOT NAMED
RC1G0076100	mRNA:RC1G0076100	Rosa chinensis	mRNA	Rosa chinensis Whole Genome v1.0 Assembly & Annotation	Chr01	9339190	9339812	Chr01:9339190..9339812	AT1G17600.1 | Symbols: | Disease resistance protein (TIR-NBS-LRR class) family | chr1:6053026-6056572 REVERSE LENGTH=1049; Disease resistance protein RLM3 OS=Arabidopsis thaliana GN=RLM3 PE=2 SV=1; hypothetical protein TSUD_159200 [Trifolium subterraneum]; tr|A0A072V187|A0A072V187_MEDTR Disease resistance protein (TIR-NBS-LRR class), putative OS=Medicago truncatula GN=11438935 PE=4 SV=1	NA	LEUCINE-RICH REPEAT-CONTAINING PROTEIN; Toll/Interleukin receptor TIR domain; Toll_tir_struct_dom_sf
RC1G0077400	mRNA:RC1G0077400	Rosa chinensis	mRNA	Rosa chinensis Whole Genome v1.0 Assembly & Annotation	Chr01	9708947	9709536	Chr01:9708947..9709536	AT5G45230.1 | Symbols: | Disease resistance protein (TIR-NBS-LRR class) family | chr5:18302147-18308303 REVERSE LENGTH=1231; PREDICTED: TMV resistance protein N-like [Fragaria vesca subsp. vesca]; tr|M5VIG4|M5VIG4_PRUPE Uncharacterized protein (Fragment) OS=Prunus persica GN=PRUPE_ppa016623mg PE=4 SV=1	NA	FAMILY NOT NAMED
RC1G0078300	mRNA:RC1G0078300	Rosa chinensis	mRNA	Rosa chinensis Whole Genome v1.0 Assembly & Annotation	Chr01	9846162	9848659	Chr01:9846162..9848659	AT4G16950.1 | Symbols: RPP5 | Disease resistance protein (TIR-NBS-LRR class) family | chr4:9539010-9544340 REVERSE LENGTH=1449; Disease resistance protein RPP5 OS=Arabidopsis thaliana GN=RPP5 PE=1 SV=1; PREDICTED: TMV resistance protein N-like [Fragaria vesca subsp. vesca]; tr|M5W0K6|M5W0K6_PRUPE Uncharacterized protein OS=Prunus persica GN=PRUPE_ppa017840mg PE=4 SV=1	NA	FAMILY NOT NAMED
RC1G0078400	mRNA:RC1G0078400	Rosa chinensis	mRNA	Rosa chinensis Whole Genome v1.0 Assembly & Annotation	Chr01	9849832	9850591	Chr01:9849832..9850591	AT5G36930.2 | Symbols: | Disease resistance protein (TIR-NBS-LRR class) family | chr5:14567771-14571916 REVERSE LENGTH=1191; PREDICTED: TMV resistance protein N-like [Malus domestica]; tr|A0A059BPC0|A0A059BPC0_EUCGR Uncharacterized protein (Fragment) OS=Eucalyptus grandis GN=EUGRSUZ_F01322 PE=4 SV=1	NA	LEUCINE-RICH REPEAT-CONTAINING PROTEIN; LRR_dom_sf
RC1G0078900	mRNA:RC1G0078900	Rosa chinensis	mRNA	Rosa chinensis Whole Genome v1.0 Assembly & Annotation	Chr01	9930682	9932871	Chr01:9930682..9932871	AT3G51570.1 | Symbols: | Disease resistance protein (TIR-NBS-LRR class) family | chr3:19126358-19130456 FORWARD LENGTH=1226; PREDICTED: TMV resistance protein N-like [Fragaria vesca subsp. vesca]; tr|M5XJV4|M5XJV4_PRUPE Uncharacterized protein OS=Prunus persica GN=PRUPE_ppa001315mg PE=4 SV=1	NA	FAMILY NOT NAMED
RC1G0079000	mRNA:RC1G0079000	Rosa chinensis	mRNA	Rosa chinensis Whole Genome v1.0 Assembly & Annotation	Chr01	9933696	9934777	Chr01:9933696..9934777	AT5G36930.1 | Symbols: | Disease resistance protein (TIR-NBS-LRR class) family | chr5:14567771-14571907 REVERSE LENGTH=1188; PREDICTED: TMV resistance protein N-like [Fragaria vesca subsp. vesca]; Probable WRKY transcription factor 19 OS=Arabidopsis thaliana GN=WRKY19 PE=3 SV=1; tr|M5XS57|M5XS57_PRUPE Uncharacterized protein OS=Prunus persica GN=PRUPE_ppa023967mg PE=4 SV=1	NA	L domain-like; LEUCINE-RICH REPEAT-CONTAINING PROTEIN; LRR_dom_sf; &quot;Winged helix&quot; DNA-binding domain; SUBFAMILY NOT NAMED; WH_DNA-bd_sf
RC1G0079100	mRNA:RC1G0079100	Rosa chinensis	mRNA	Rosa chinensis Whole Genome v1.0 Assembly & Annotation	Chr01	9935513	9936052	Chr01:9935513..9936052	AT5G46450.1 | Symbols: | Disease resistance protein (TIR-NBS-LRR class) family | chr5:18835618-18839546 FORWARD LENGTH=1123; PREDICTED: TMV resistance protein N-like [Pyrus x bretschneideri]; Putative disease resistance protein At4g11170 OS=Arabidopsis thaliana GN=At4g11170 PE=2 SV=1; tr|B9RYD1|B9RYD1_RICCO Leucine-rich repeat-containing protein, putative OS=Ricinus communis GN=RCOM_0812250 PE=4 …	NA	LEUCINE-RICH REPEAT-CONTAINING PROTEIN; protein binding; signal transduction; SUBFAMILY NOT NAMED; TIR; TIR_dom; Toll/Interleukin receptor TIR domain; Toll_tir_struct_dom_sf	protein binding; signal transduction	GO:0005515; GO:0007165
RC1G0080400	mRNA:RC1G0080400	Rosa chinensis	mRNA	Rosa chinensis Whole Genome v1.0 Assembly & Annotation	Chr01	10039642	10040438	Chr01:10039642..10040438	AT5G45060.1 | Symbols: | Disease resistance protein (TIR-NBS-LRR class) family | chr5:18182038-18186067 FORWARD LENGTH=1165; Disease resistance protein LAZ5 OS=Arabidopsis thaliana GN=LAZ5 PE=1 SV=1; PREDICTED: TMV resistance protein N-like [Fragaria vesca subsp. vesca]; tr|B9T115|B9T115_RICCO Leucine-rich repeat-containing protein, putative OS=Ricinus communis GN=RCOM_0458060 PE=4 SV=1	NA	FAMILY NOT NAMED
RC1G0081800	mRNA:RC1G0081800	Rosa chinensis	mRNA	Rosa chinensis Whole Genome v1.0 Assembly & Annotation	Chr01	10123045	10123821	Chr01:10123045..10123821	AT5G48770.1 | Symbols: | Disease resistance protein (TIR-NBS-LRR class) family | chr5:19773277-19777242 REVERSE LENGTH=1190; Disease resistance protein RPP5 OS=Arabidopsis thaliana GN=RPP5 PE=1 SV=1; PREDICTED: TMV resistance protein N-like [Pyrus x bretschneideri]; tr|B9RYD1|B9RYD1_RICCO Leucine-rich repeat-containing protein, putative OS=Ricinus communis GN=RCOM_0812250 PE=4 SV=1	NA	LEUCINE-RICH REPEAT-CONTAINING PROTEIN; protein binding; signal transduction; TIR; TIR_dom; Toll/Interleukin receptor TIR domain; Toll_tir_struct_dom_sf	protein binding; signal transduction	GO:0005515; GO:0007165
RC1G0081900	mRNA:RC1G0081900	Rosa chinensis	mRNA	Rosa chinensis Whole Genome v1.0 Assembly & Annotation	Chr01	10124592	10124974	Chr01:10124592..10124974	AT5G36930.1 | Symbols: | Disease resistance protein (TIR-NBS-LRR class) family | chr5:14567771-14571907 REVERSE LENGTH=1188; tr|A5C8X3|A5C8X3_VITVI Uncharacterized protein OS=Vitis vinifera GN=VITISV_003077 PE=4 SV=1; unnamed protein product, partial [Vitis vinifera]	NA	disorder_prediction; LEUCINE-RICH REPEAT-CONTAINING PROTEIN; LRR_dom_sf
RC1G0083600	mRNA:RC1G0083600	Rosa chinensis	mRNA	Rosa chinensis Whole Genome v1.0 Assembly & Annotation	Chr01	10278347	10278790	Chr01:10278347..10278790	AT5G36930.2 | Symbols: | Disease resistance protein (TIR-NBS-LRR class) family | chr5:14567771-14571916 REVERSE LENGTH=1191; PREDICTED: TMV resistance protein N-like [Pyrus x bretschneideri]; Probable WRKY transcription factor 19 OS=Arabidopsis thaliana GN=WRKY19 PE=3 SV=1; tr|A5AP14|A5AP14_VITVI Uncharacterized protein OS=Vitis vinifera GN=VITISV_033530 PE=4 SV=1	NA
RC1G0084400	mRNA:RC1G0084400	Rosa chinensis	mRNA	Rosa chinensis Whole Genome v1.0 Assembly & Annotation	Chr01	10380998	10381373	Chr01:10380998..10381373	AT5G36930.2 | Symbols: | Disease resistance protein (TIR-NBS-LRR class) family | chr5:14567771-14571916 REVERSE LENGTH=1191; tr|I1MNC5|I1MNC5_SOYBN Uncharacterized protein OS=Glycine max GN=LOC100817950 PE=4 SV=2	NA	disorder_prediction; LEUCINE-RICH REPEAT-CONTAINING PROTEIN; LRR_dom_sf
RC1G0084500	mRNA:RC1G0084500	Rosa chinensis	mRNA	Rosa chinensis Whole Genome v1.0 Assembly & Annotation	Chr01	10382322	10383290	Chr01:10382322..10383290	AT5G17680.1 | Symbols: | disease resistance protein (TIR-NBS-LRR class), putative | chr5:5822999-5827153 FORWARD LENGTH=1294; PREDICTED: TMV resistance protein N-like [Fragaria vesca subsp. vesca]; TMV resistance protein N OS=Nicotiana glutinosa GN=N PE=1 SV=1; tr|B9T115|B9T115_RICCO Leucine-rich repeat-containing protein, putative OS=Ricinus communis GN=RCOM_0458060 PE=4 SV=1	NA	L domain-like; LEUCINE-RICH REPEAT-CONTAINING PROTEIN; Leu-rich_rpt; LRR; LRR_dom_sf; protein binding; SUBFAMILY NOT NAMED	protein binding	GO:0005515
RC1G0085800	mRNA:RC1G0085800	Rosa chinensis	mRNA	Rosa chinensis Whole Genome v1.0 Assembly & Annotation	Chr01	10516423	10522289	Chr01:10516423..10522289	AT1G72900.1 | Symbols: | Toll-Interleukin-Resistance (TIR) domain-containing protein | chr1:27432216-27433532 FORWARD LENGTH=363; TIR-NBS-LRR [Rosa rugosa]; TMV resistance protein N OS=Nicotiana glutinosa GN=N PE=1 SV=1; tr|J7FWP5|J7FWP5_ROSRU TIR-NBS-LRR OS=Rosa rugosa GN=ruRdr1C PE=4 SV=1	NA	LEUCINE-RICH REPEAT-CONTAINING PROTEIN; protein binding; signal transduction; TIR; TIR_dom; Toll/Interleukin receptor TIR domain; Toll_tir_struct_dom_sf	protein binding; signal transduction	GO:0005515; GO:0007165
RC1G0085900	mRNA:RC1G0085900	Rosa chinensis	mRNA	Rosa chinensis Whole Genome v1.0 Assembly & Annotation	Chr01	10523368	10524032	Chr01:10523368..10524032	AT5G17680.1 | Symbols: | disease resistance protein (TIR-NBS-LRR class), putative | chr5:5822999-5827153 FORWARD LENGTH=1294; Disease resistance protein RPS6 OS=Arabidopsis thaliana GN=RPS6 PE=1 SV=1; TIR-NBS-LRR resistance protein muRdr1D [Rosa multiflora]; tr|G3MUE6|G3MUE6_ROSMU TIR-NBS-LRR resistance protein muRdr1D OS=Rosa multiflora GN=muRdr1D PE=4 SV=1	NA	L domain-like; LEUCINE-RICH REPEAT-CONTAINING PROTEIN; LRR_dom_sf; SUBFAMILY NOT NAMED
RC1G0086000	mRNA:RC1G0086000	Rosa chinensis	mRNA	Rosa chinensis Whole Genome v1.0 Assembly & Annotation	Chr01	10524593	10526374	Chr01:10524593..10526374	TIR-NBS-LRR [Rosa rugosa]; tr|J7G2Z2|J7G2Z2_ROSRU TIR-NBS-LRR OS=Rosa rugosa GN=ruRdr1I PE=4 SV=1	NA	Coil; disorder_prediction
RC1G0111200	mRNA:RC1G0111200	Rosa chinensis	mRNA	Rosa chinensis Whole Genome v1.0 Assembly & Annotation	Chr01	14579032	14579568	Chr01:14579032..14579568	AT5G17890.1 | Symbols: CHS3, DAR4 | DA1-related protein 4 | chr5:5917015-5923160 FORWARD LENGTH=1613; PREDICTED: TMV resistance protein N-like [Fragaria vesca subsp. vesca]; Protein DA1-related 4 OS=Arabidopsis thaliana GN=DAR4 PE=1 SV=2; tr|Q3ZUU7|Q3ZUU7_ROSHC Putative TIR-NBS-LRR resistance protein (Fragment) OS=Rosa hybrid cultivar GN=brp22 PE=4 SV=1	NA
RC1G0111300	mRNA:RC1G0111300	Rosa chinensis	mRNA	Rosa chinensis Whole Genome v1.0 Assembly & Annotation	Chr01	14580179	14582713	Chr01:14580179..14582713	AT4G12010.1 | Symbols: | Disease resistance protein (TIR-NBS-LRR class) family | chr4:7197325-7201393 REVERSE LENGTH=1219; Disease resistance protein TAO1 OS=Arabidopsis thaliana GN=TAO1 PE=4 SV=1; PREDICTED: TMV resistance protein N-like [Fragaria vesca subsp. vesca]; tr|S4S9Y6|S4S9Y6_FRAVE NBS protein (Fragment) OS=Fragaria vesca GN=NBS26 PE=2 SV=1	NA	L domain-like; LRR_dom_sf
RC1G0114300	mRNA:RC1G0114300	Rosa chinensis	mRNA	Rosa chinensis Whole Genome v1.0 Assembly & Annotation	Chr01	14890610	14891722	Chr01:14890610..14891722	AT4G11170.1 | Symbols: | Disease resistance protein (TIR-NBS-LRR class) family | chr4:6811127-6817130 FORWARD LENGTH=1095; PREDICTED: TMV resistance protein N-like [Prunus mume]; TMV resistance protein N OS=Nicotiana glutinosa GN=N PE=1 SV=1; tr|D9ZJ16|D9ZJ16_MALDO HD domain class transcription factor OS=Malus domestica GN=HD22 PE=2 SV=1	NA	LEUCINE-RICH REPEAT-CONTAINING PROTEIN; protein binding; signal transduction; TIR; TIR_dom; Toll/Interleukin receptor TIR domain; Toll_tir_struct_dom_sf	protein binding; signal transduction	GO:0005515; GO:0007165
RC1G0114400	mRNA:RC1G0114400	Rosa chinensis	mRNA	Rosa chinensis Whole Genome v1.0 Assembly & Annotation	Chr01	14892165	14893213	Chr01:14892165..14893213	AT5G17680.1 | Symbols: | disease resistance protein (TIR-NBS-LRR class), putative | chr5:5822999-5827153 FORWARD LENGTH=1294; Disease resistance protein RPP5 OS=Arabidopsis thaliana GN=RPP5 PE=1 SV=1; PREDICTED: uncharacterized protein LOC101303284 [Fragaria vesca subsp. vesca]; tr|M5X3G4|M5X3G4_PRUPE Uncharacterized protein (Fragment) OS=Prunus persica GN=PRUPE_ppa020421mg PE=4 SV=1	NA	L domain-like; LEUCINE-RICH REPEAT-CONTAINING PROTEIN; Leu-rich_rpt_3; LRR_3; LRR_dom_sf
RC1G0122900	mRNA:RC1G0122900	Rosa chinensis	mRNA	Rosa chinensis Whole Genome v1.0 Assembly & Annotation	Chr01	16293738	16299190	Chr01:16293738..16299190	AT5G17680.1 | Symbols: | disease resistance protein (TIR-NBS-LRR class), putative | chr5:5822999-5827153 FORWARD LENGTH=1294; PREDICTED: TMV resistance protein N-like [Prunus mume]; TMV resistance protein N OS=Nicotiana glutinosa GN=N PE=1 SV=1; tr|M5XPF0|M5XPF0_PRUPE Uncharacterized protein (Fragment) OS=Prunus persica GN=PRUPE_ppa023486mg PE=4 SV=1	NA	Activation of caspases through apoptosome-mediated cleavage; ADP binding; DISEASERSIST; Formation of apoptosome; L domain-like; LEUCINE-RICH REPEAT-CONTAINING PROTEIN; Leu-rich_rpt; LRR; LRR_dom_sf; NB-ARC; Neutrophil degranulation; P-loop containing nucleoside triphosphate hydrolases; P-loop_NTPase; protein binding; &quot;Winged helix&quot; DNA-binding domain; Toll_tir_struct_dom_sf; TP53 Regula…	ADP binding; protein binding	GO:0005515; GO:0043531
RC1G0123100	mRNA:RC1G0123100	Rosa chinensis	mRNA	Rosa chinensis Whole Genome v1.0 Assembly & Annotation	Chr01	16303980	16307600	Chr01:16303980..16307600	AT5G17680.1 | Symbols: | disease resistance protein (TIR-NBS-LRR class), putative | chr5:5822999-5827153 FORWARD LENGTH=1294; PREDICTED: TMV resistance protein N-like [Prunus mume]; TMV resistance protein N OS=Nicotiana glutinosa GN=N PE=1 SV=1; tr|M5XPF0|M5XPF0_PRUPE Uncharacterized protein (Fragment) OS=Prunus persica GN=PRUPE_ppa023486mg PE=4 SV=1	NA	Activation of caspases through apoptosome-mediated cleavage; ADP binding; DISEASERSIST; Formation of apoptosome; L domain-like; LEUCINE-RICH REPEAT-CONTAINING PROTEIN; Leu-rich_rpt; LRR; LRR_dom_sf; NB-ARC; Neutrophil degranulation; P-loop containing nucleoside triphosphate hydrolases; P-loop_NTPase; protein binding; TP53 Regulates Transcription of Caspase Activators and Caspases; Transcriptional…	ADP binding; protein binding	GO:0005515; GO:0043531
RC1G0126200	mRNA:RC1G0126200	Rosa chinensis	mRNA	Rosa chinensis Whole Genome v1.0 Assembly & Annotation	Chr01	16713493	16714581	Chr01:16713493..16714581	AT1G69550.1 | Symbols: | disease resistance protein (TIR-NBS-LRR class) | chr1:26148836-26153374 REVERSE LENGTH=1400; Disease resistance protein TAO1 OS=Arabidopsis thaliana GN=TAO1 PE=4 SV=1; PREDICTED: probable WRKY transcription factor 19 [Fragaria vesca subsp. vesca] &gt;gi|764570338|ref|XP_011462540.1| PREDICTED: probable WRKY transcription factor 19 [Fragaria vesca subsp. vesca]; tr|A0A0B0P…	NA	L domain-like; LEUCINE-RICH REPEAT-CONTAINING PROTEIN; LRR_dom_sf; SUBFAMILY NOT NAMED
RC1G0126400	mRNA:RC1G0126400	Rosa chinensis	mRNA	Rosa chinensis Whole Genome v1.0 Assembly & Annotation	Chr01	16721193	16724833	Chr01:16721193..16724833	AT5G41750.2 | Symbols: | Disease resistance protein (TIR-NBS-LRR class) family | chr5:16694047-16697527 FORWARD LENGTH=1068; hypothetical protein PRUPE_1G162200 [Prunus persica]; TMV resistance protein N OS=Nicotiana glutinosa GN=N PE=1 SV=1; tr|M5XMP8|M5XMP8_PRUPE Uncharacterized protein OS=Prunus persica GN=PRUPE_ppa025848mg PE=4 SV=1	NA	Activation of caspases through apoptosome-mediated cleavage; ADP binding; DISEASERSIST; disorder_prediction; Formation of apoptosome; LEUCINE-RICH REPEAT-CONTAINING PROTEIN; NB-ARC; Neutrophil degranulation; P-loop containing nucleoside triphosphate hydrolases; P-loop_NTPase; protein binding; signal transduction; TIR; TIR_dom; Toll/Interleukin receptor TIR domain; Toll_tir_struct_dom_sf; TP53 Reg…	ADP binding; protein binding; signal transduction	GO:0005515; GO:0007165; GO:0043531
RC1G0164900	mRNA:RC1G0164900	Rosa chinensis	mRNA	Rosa chinensis Whole Genome v1.0 Assembly & Annotation	Chr01	22907764	22914556	Chr01:22907764..22914556	AT5G17680.1 | Symbols: | disease resistance protein (TIR-NBS-LRR class), putative | chr5:5822999-5827153 FORWARD LENGTH=1294; PREDICTED: TMV resistance protein N-like [Fragaria vesca subsp. vesca]; TMV resistance protein N OS=Nicotiana glutinosa GN=N PE=1 SV=1; tr|M5VIQ2|M5VIQ2_PRUPE Uncharacterized protein OS=Prunus persica GN=PRUPE_ppa026840mg PE=4 SV=1	NA	Activation of caspases through apoptosome-mediated cleavage; ADP binding; Coil; DISEASERSIST; FAMILY NOT NAMED; Formation of apoptosome; LRR_dom_sf; NB-ARC; Neutrophil degranulation; P-loop containing nucleoside triphosphate hydrolases; P-loop_NTPase; protein binding; &quot;Winged helix&quot; DNA-binding domain; RNI-like; RVT-Znf; signal transduction; SUBFAMILY NOT NAMED; TIR; TIR_dom; Toll/Inter…	ADP binding; protein binding; signal transduction	GO:0005515; GO:0007165; GO:0043531
RC1G0182600	mRNA:RC1G0182600	Rosa chinensis	mRNA	Rosa chinensis Whole Genome v1.0 Assembly & Annotation	Chr01	24387451	24389618	Chr01:24387451..24389618	AT5G17680.1 | Symbols: | disease resistance protein (TIR-NBS-LRR class), putative | chr5:5822999-5827153 FORWARD LENGTH=1294; PREDICTED: protein SUPPRESSOR OF npr1-1, CONSTITUTIVE 1-like [Fragaria vesca subsp. vesca]; Protein SUPPRESSOR OF npr1-1, CONSTITUTIVE 1 OS=Arabidopsis thaliana GN=SNC1 PE=1 SV=5; tr|F6GYS4|F6GYS4_VITVI Uncharacterized protein OS=Vitis vinifera GN=VIT_18s0117g00370 PE=4 SV…	NA	FAMILY NOT NAMED; LRR_dom_sf; RNI-like; SUBFAMILY NOT NAMED
RC1G0184200	mRNA:RC1G0184200	Rosa chinensis	mRNA	Rosa chinensis Whole Genome v1.0 Assembly & Annotation	Chr01	24617362	24618301	Chr01:24617362..24618301	AT1G69550.1 | Symbols: | disease resistance protein (TIR-NBS-LRR class) | chr1:26148836-26153374 REVERSE LENGTH=1400; PREDICTED: putative disease resistance protein RGA1 [Fragaria vesca subsp. vesca]; Putative disease resistance protein RGA1 OS=Solanum bulbocastanum GN=RGA1 PE=2 SV=2; tr|A0A059D1I3|A0A059D1I3_EUCGR Uncharacterized protein OS=Eucalyptus grandis GN=EUGRSUZ_B01184 PE=3 SV=1	NA	L domain-like; LEUCINE-RICH REPEAT-CONTAINING PROTEIN; LRR_dom_sf; SUBFAMILY NOT NAMED
RC1G0212800	mRNA:RC1G0212800	Rosa chinensis	mRNA	Rosa chinensis Whole Genome v1.0 Assembly & Annotation	Chr01	28792198	28806550	Chr01:28792198..28806550	AT4G12010.1 | Symbols: | Disease resistance protein (TIR-NBS-LRR class) family | chr4:7197325-7201393 REVERSE LENGTH=1219; PREDICTED: uncharacterized protein LOC103941765 [Pyrus x bretschneideri]; TMV resistance protein N OS=Nicotiana glutinosa GN=N PE=1 SV=1; tr|E6YCZ2|E6YCZ2_9ROSA Nematode resistance-like protein OS=Prunus cerasifera GN=Ma PE=4 SV=1	NA	Activation of caspases through apoptosome-mediated cleavage; ADP binding; DISEASERSIST; disorder_prediction; Formation of apoptosome; L domain-like; LEUCINE-RICH REPEAT-CONTAINING PROTEIN; Leu-rich_rpt_3; LRR_3; LRR_dom_sf; NB-ARC; Neutrophil degranulation; P-loop containing nucleoside triphosphate hydrolases; P-loop_NTPase; protein binding; signal transduction; TIR; TIR_dom; Toll/Interleukin rec…	ADP binding; protein binding; signal transduction	GO:0005515; GO:0007165; GO:0043531
RC1G0226800	mRNA:RC1G0226800	Rosa chinensis	mRNA	Rosa chinensis Whole Genome v1.0 Assembly & Annotation	Chr01	30851240	30853319	Chr01:30851240..30853319	AT5G17680.1 | Symbols: | disease resistance protein (TIR-NBS-LRR class), putative | chr5:5822999-5827153 FORWARD LENGTH=1294; PREDICTED: TMV resistance protein N-like [Fragaria vesca subsp. vesca]; TMV resistance protein N OS=Nicotiana glutinosa GN=N PE=1 SV=1; tr|J7G0R0|J7G0R0_ROSRU TIR-NBS-LRR OS=Rosa rugosa GN=ruRdr1F PE=4 SV=1	NA	Activation of caspases through apoptosome-mediated cleavage; ADP binding; DISEASERSIST; Formation of apoptosome; L domain-like; LEUCINE-RICH REPEAT-CONTAINING PROTEIN; LRR_dom_sf; NB-ARC; Neutrophil degranulation; P-loop containing nucleoside triphosphate hydrolases; P-loop_NTPase; &quot;Winged helix&quot; DNA-binding domain; TP53 Regulates Transcription of Caspase Activators and Caspases; Transc…	ADP binding	GO:0043531
RC1G0266700	mRNA:RC1G0266700	Rosa chinensis	mRNA	Rosa chinensis Whole Genome v1.0 Assembly & Annotation	Chr01	35983205	35987660	Chr01:35983205..35987660	AT5G36930.2 | Symbols: | Disease resistance protein (TIR-NBS-LRR class) family | chr5:14567771-14571916 REVERSE LENGTH=1191; PREDICTED: TMV resistance protein N-like [Prunus mume]; TMV resistance protein N OS=Nicotiana glutinosa GN=N PE=1 SV=1; tr|M5VT76|M5VT76_PRUPE Uncharacterized protein OS=Prunus persica GN=PRUPE_ppa023459mg PE=4 SV=1	NA	AAA; Activation of caspases through apoptosome-mediated cleavage; ADP binding; DISEASERSIST; Formation of apoptosome; L domain-like; LEUCINE-RICH REPEAT-CONTAINING PROTEIN; Leu-rich_rpt; LRR; LRR_dom_sf; NB-ARC; Neutrophil degranulation; P-loop containing nucleoside triphosphate hydrolases; P-loop_NTPase; protein binding; signal transduction; SUBFAMILY NOT NAMED; TIR; TIR_dom; Toll/Interleukin re…	ADP binding; protein binding; signal transduction	GO:0005515; GO:0007165; GO:0043531
RC1G0267000	mRNA:RC1G0267000	Rosa chinensis	mRNA	Rosa chinensis Whole Genome v1.0 Assembly & Annotation	Chr01	36003827	36004378	Chr01:36003827..36004378	AT5G36930.2 | Symbols: | Disease resistance protein (TIR-NBS-LRR class) family | chr5:14567771-14571916 REVERSE LENGTH=1191; Disease resistance protein RPP4 OS=Arabidopsis thaliana GN=RPP4 PE=1 SV=1; PREDICTED: TMV resistance protein N-like [Fragaria vesca subsp. vesca]; tr|M5VUT3|M5VUT3_PRUPE Uncharacterized protein OS=Prunus persica GN=PRUPE_ppa017433mg PE=4 SV=1	NA	LEUCINE-RICH REPEAT-CONTAINING PROTEIN; protein binding; signal transduction; SUBFAMILY NOT NAMED; TIR; TIR_dom; Toll/Interleukin receptor TIR domain; Toll_tir_struct_dom_sf	protein binding; signal transduction	GO:0005515; GO:0007165
RC1G0267100	mRNA:RC1G0267100	Rosa chinensis	mRNA	Rosa chinensis Whole Genome v1.0 Assembly & Annotation	Chr01	36008049	36008370	Chr01:36008049..36008370	AT1G56510.1 | Symbols: WRR4, ADR2 | Disease resistance protein (TIR-NBS-LRR class) | chr1:21167704-21172260 FORWARD LENGTH=1007; PREDICTED: TMV resistance protein N-like [Fragaria vesca subsp. vesca]; tr|M5VUT3|M5VUT3_PRUPE Uncharacterized protein OS=Prunus persica GN=PRUPE_ppa017433mg PE=4 SV=1	NA
RC1G0267700	mRNA:RC1G0267700	Rosa chinensis	mRNA	Rosa chinensis Whole Genome v1.0 Assembly & Annotation	Chr01	36085877	36095663	Chr01:36085877..36095663	AT5G36930.2 | Symbols: | Disease resistance protein (TIR-NBS-LRR class) family | chr5:14567771-14571916 REVERSE LENGTH=1191; PREDICTED: TMV resistance protein N-like [Fragaria vesca subsp. vesca]; TMV resistance protein N OS=Nicotiana glutinosa GN=N PE=1 SV=1; tr|M5X296|M5X296_PRUPE Uncharacterized protein OS=Prunus persica GN=PRUPE_ppa023828mg PE=4 SV=1	NA	Activation of caspases through apoptosome-mediated cleavage; ADP binding; DISEASERSIST; disorder_prediction; Formation of apoptosome; L domain-like; LEUCINE-RICH REPEAT-CONTAINING PROTEIN; LRR_dom_sf; NB-ARC; Neutrophil degranulation; P-loop containing nucleoside triphosphate hydrolases; P-loop_NTPase; SUBFAMILY NOT NAMED; TP53 Regulates Transcription of Caspase Activators and Caspases; Transcrip…	ADP binding	GO:0043531
RC1G0279700	mRNA:RC1G0279700	Rosa chinensis	mRNA	Rosa chinensis Whole Genome v1.0 Assembly & Annotation	Chr01	37715505	37720024	Chr01:37715505..37720024	AT5G36930.2 | Symbols: | Disease resistance protein (TIR-NBS-LRR class) family | chr5:14567771-14571916 REVERSE LENGTH=1191; PREDICTED: TMV resistance protein N-like [Pyrus x bretschneideri]; TMV resistance protein N OS=Nicotiana glutinosa GN=N PE=1 SV=1; tr|M5XKC1|M5XKC1_PRUPE Uncharacterized protein OS=Prunus persica GN=PRUPE_ppa024626mg PE=4 SV=1	NA	Activation of caspases through apoptosome-mediated cleavage; ADP binding; DISEASERSIST; Formation of apoptosome; L domain-like; LEUCINE-RICH REPEAT-CONTAINING PROTEIN; Leu-rich_rpt; LRR; LRR_dom_sf; NB-ARC; Neutrophil degranulation; P-loop containing nucleoside triphosphate hydrolases; P-loop_NTPase; protein binding; &quot;Winged helix&quot; DNA-binding domain; SUBFAMILY NOT NAMED; TP53 Regulates…	ADP binding; protein binding	GO:0005515; GO:0043531
RC1G0279800	mRNA:RC1G0279800	Rosa chinensis	mRNA	Rosa chinensis Whole Genome v1.0 Assembly & Annotation	Chr01	37721000	37724162	Chr01:37721000..37724162	AT5G36930.2 | Symbols: | Disease resistance protein (TIR-NBS-LRR class) family | chr5:14567771-14571916 REVERSE LENGTH=1191; PREDICTED: TMV resistance protein N-like [Prunus mume]; TMV resistance protein N OS=Nicotiana glutinosa GN=N PE=1 SV=1; tr|M5XKC1|M5XKC1_PRUPE Uncharacterized protein OS=Prunus persica GN=PRUPE_ppa024626mg PE=4 SV=1	NA	Activation of caspases through apoptosome-mediated cleavage; ADP binding; DISEASERSIST; Formation of apoptosome; L domain-like; LEUCINE-RICH REPEAT-CONTAINING PROTEIN; LRR_dom_sf; NB-ARC; Neutrophil degranulation; P-loop containing nucleoside triphosphate hydrolases; P-loop_NTPase; protein binding; &quot;Winged helix&quot; DNA-binding domain; signal transduction; SUBFAMILY NOT NAMED; TIR; TIR_dom…	ADP binding; protein binding; signal transduction	GO:0005515; GO:0007165; GO:0043531
RC1G0280200	mRNA:RC1G0280200	Rosa chinensis	mRNA	Rosa chinensis Whole Genome v1.0 Assembly & Annotation	Chr01	37745457	37750723	Chr01:37745457..37750723	AT5G36930.2 | Symbols: | Disease resistance protein (TIR-NBS-LRR class) family | chr5:14567771-14571916 REVERSE LENGTH=1191; PREDICTED: TMV resistance protein N-like isoform X1 [Prunus mume]; TMV resistance protein N OS=Nicotiana glutinosa GN=N PE=1 SV=1; tr|M5XKC1|M5XKC1_PRUPE Uncharacterized protein OS=Prunus persica GN=PRUPE_ppa024626mg PE=4 SV=1	NA	Activation of caspases through apoptosome-mediated cleavage; ADP binding; DISEASERSIST; Formation of apoptosome; L domain-like; LEUCINE-RICH REPEAT-CONTAINING PROTEIN; Leu-rich_rpt; LRR; LRR_dom_sf; NB-ARC; Neutrophil degranulation; P-loop containing nucleoside triphosphate hydrolases; P-loop_NTPase; protein binding; signal transduction; SUBFAMILY NOT NAMED; TIR; TIR_dom; Toll/Interleukin recepto…	ADP binding; protein binding; signal transduction	GO:0005515; GO:0007165; GO:0043531
RC1G0280400	mRNA:RC1G0280400	Rosa chinensis	mRNA	Rosa chinensis Whole Genome v1.0 Assembly & Annotation	Chr01	37798453	37800765	Chr01:37798453..37800765	AT5G36930.1 | Symbols: | Disease resistance protein (TIR-NBS-LRR class) family | chr5:14567771-14571907 REVERSE LENGTH=1188; PREDICTED: TMV resistance protein N-like [Prunus mume]; TMV resistance protein N OS=Nicotiana glutinosa GN=N PE=1 SV=1; tr|M5XKC1|M5XKC1_PRUPE Uncharacterized protein OS=Prunus persica GN=PRUPE_ppa024626mg PE=4 SV=1	NA	Activation of caspases through apoptosome-mediated cleavage; ADP binding; DISEASERSIST; Formation of apoptosome; L domain-like; LEUCINE-RICH REPEAT-CONTAINING PROTEIN; LRR_dom_sf; NB-ARC; Neutrophil degranulation; P-loop containing nucleoside triphosphate hydrolases; P-loop_NTPase; protein binding; &quot;Winged helix&quot; DNA-binding domain; signal transduction; SUBFAMILY NOT NAMED; TIR; TIR_dom…	ADP binding; protein binding; signal transduction	GO:0005515; GO:0007165; GO:0043531
RC1G0280700	mRNA:RC1G0280700	Rosa chinensis	mRNA	Rosa chinensis Whole Genome v1.0 Assembly & Annotation	Chr01	37844788	37848991	Chr01:37844788..37848991	AT5G36930.2 | Symbols: | Disease resistance protein (TIR-NBS-LRR class) family | chr5:14567771-14571916 REVERSE LENGTH=1191; PREDICTED: TMV resistance protein N-like isoform X1 [Prunus mume]; TMV resistance protein N OS=Nicotiana glutinosa GN=N PE=1 SV=1; tr|M5XKC1|M5XKC1_PRUPE Uncharacterized protein OS=Prunus persica GN=PRUPE_ppa024626mg PE=4 SV=1	NA	Activation of caspases through apoptosome-mediated cleavage; ADP binding; DISEASERSIST; Formation of apoptosome; L domain-like; LEUCINE-RICH REPEAT-CONTAINING PROTEIN; Leu-rich_rpt; Leu-rich_rpt_3; LRR; LRR_3; LRR_dom_sf; NB-ARC; Neutrophil degranulation; P-loop containing nucleoside triphosphate hydrolases; P-loop_NTPase; protein binding; signal transduction; SUBFAMILY NOT NAMED; TIR; TIR_dom; T…	ADP binding; protein binding; signal transduction	GO:0005515; GO:0007165; GO:0043531
RC1G0280900	mRNA:RC1G0280900	Rosa chinensis	mRNA	Rosa chinensis Whole Genome v1.0 Assembly & Annotation	Chr01	37882803	37884682	Chr01:37882803..37884682	AT5G36930.1 | Symbols: | Disease resistance protein (TIR-NBS-LRR class) family | chr5:14567771-14571907 REVERSE LENGTH=1188; PREDICTED: TMV resistance protein N-like [Prunus mume]; TMV resistance protein N OS=Nicotiana glutinosa GN=N PE=1 SV=1; tr|M5XKC1|M5XKC1_PRUPE Uncharacterized protein OS=Prunus persica GN=PRUPE_ppa024626mg PE=4 SV=1	NA	Activation of caspases through apoptosome-mediated cleavage; ADP binding; DISEASERSIST; Formation of apoptosome; LEUCINE-RICH REPEAT-CONTAINING PROTEIN; NB-ARC; Neutrophil degranulation; P-loop containing nucleoside triphosphate hydrolases; P-loop_NTPase; protein binding; &quot;Winged helix&quot; DNA-binding domain; signal transduction; SUBFAMILY NOT NAMED; TIR; TIR_dom; Toll/Interleukin receptor…	ADP binding; protein binding; signal transduction	GO:0005515; GO:0007165; GO:0043531
RC1G0281000	mRNA:RC1G0281000	Rosa chinensis	mRNA	Rosa chinensis Whole Genome v1.0 Assembly & Annotation	Chr01	37885062	37887287	Chr01:37885062..37887287	AT5G36930.2 | Symbols: | Disease resistance protein (TIR-NBS-LRR class) family | chr5:14567771-14571916 REVERSE LENGTH=1191; Disease resistance protein RPP5 OS=Arabidopsis thaliana GN=RPP5 PE=1 SV=1; PREDICTED: TMV resistance protein N-like isoform X1 [Prunus mume]; tr|M5XKC1|M5XKC1_PRUPE Uncharacterized protein OS=Prunus persica GN=PRUPE_ppa024626mg PE=4 SV=1	NA	L domain-like; LEUCINE-RICH REPEAT-CONTAINING PROTEIN; Leu-rich_rpt; LRR; LRR_dom_sf; protein binding; SUBFAMILY NOT NAMED	protein binding	GO:0005515
RC1G0281100	mRNA:RC1G0281100	Rosa chinensis	mRNA	Rosa chinensis Whole Genome v1.0 Assembly & Annotation	Chr01	37889095	37900487	Chr01:37889095..37900487	AT5G36930.2 | Symbols: | Disease resistance protein (TIR-NBS-LRR class) family | chr5:14567771-14571916 REVERSE LENGTH=1191; PREDICTED: TMV resistance protein N-like [Fragaria vesca subsp. vesca]; TMV resistance protein N OS=Nicotiana glutinosa GN=N PE=1 SV=1; tr|M5XKC1|M5XKC1_PRUPE Uncharacterized protein OS=Prunus persica GN=PRUPE_ppa024626mg PE=4 SV=1	NA	Activation of caspases through apoptosome-mediated cleavage; ADP binding; DISEASERSIST; Formation of apoptosome; L domain-like; LEUCINE-RICH REPEAT-CONTAINING PROTEIN; Leu-rich_rpt; LRR; LRR_8; LRR_dom_sf; NB-ARC; Neutrophil degranulation; P-loop containing nucleoside triphosphate hydrolases; P-loop_NTPase; protein binding; &quot;Winged helix&quot; DNA-binding domain; SUBFAMILY NOT NAMED; TP53 Re…	ADP binding; protein binding	GO:0005515; GO:0043531
RC1G0283400	mRNA:RC1G0283400	Rosa chinensis	mRNA	Rosa chinensis Whole Genome v1.0 Assembly & Annotation	Chr01	38244919	38248918	Chr01:38244919..38248918	AT5G36930.2 | Symbols: | Disease resistance protein (TIR-NBS-LRR class) family | chr5:14567771-14571916 REVERSE LENGTH=1191; PREDICTED: TMV resistance protein N-like [Fragaria vesca subsp. vesca]; TMV resistance protein N OS=Nicotiana glutinosa GN=N PE=1 SV=1; tr|M5XKC1|M5XKC1_PRUPE Uncharacterized protein OS=Prunus persica GN=PRUPE_ppa024626mg PE=4 SV=1	NA	Activation of caspases through apoptosome-mediated cleavage; ADP binding; DISEASERSIST; Formation of apoptosome; L domain-like; LEUCINE-RICH REPEAT-CONTAINING PROTEIN; LRR_dom_sf; NB-ARC; Neutrophil degranulation; P-loop containing nucleoside triphosphate hydrolases; P-loop_NTPase; SUBFAMILY NOT NAMED; TP53 Regulates Transcription of Caspase Activators and Caspases; Transcriptional Regulation by …	ADP binding	GO:0043531
RC1G0038100	mRNA:RC1G0038100	Rosa chinensis	mRNA	Rosa chinensis Whole Genome v1.0 Assembly & Annotation	Chr01	4945293	4950173	Chr01:4945293..4950173	AT3G14470.1 | Symbols: | NB-ARC domain-containing disease resistance protein | chr3:4857940-4861104 FORWARD LENGTH=1054; PREDICTED: putative disease resistance protein At3g14460 isoform X1 [Fragaria vesca subsp. vesca]; Putative disease resistance RPP13-like protein 1 OS=Arabidopsis thaliana GN=RPPL1 PE=3 SV=1; tr|M5X7R2|M5X7R2_PRUPE Uncharacterized protein OS=Prunus persica GN=PRUPE_ppa000247mg …	NA	Activation of caspases through apoptosome-mediated cleavage; ADP binding; Coil; DISEASERSIST; disorder_prediction; Formation of apoptosome; L domain-like; LEUCINE-RICH REPEAT-CONTAINING PROTEIN; LRR_dom_sf; NB-ARC; Neutrophil degranulation; P-loop containing nucleoside triphosphate hydrolases; P-loop_NTPase; Rcpt_L-dom_sf; RX-CC_like; SUBFAMILY NOT NAMED; TP53 Regulates Transcription of Caspase A…	ADP binding	GO:0043531
RC1G0041300	mRNA:RC1G0041300	Rosa chinensis	mRNA	Rosa chinensis Whole Genome v1.0 Assembly & Annotation	Chr01	5325468	5330421	Chr01:5325468..5330421	AT3G14470.1 | Symbols: | NB-ARC domain-containing disease resistance protein | chr3:4857940-4861104 FORWARD LENGTH=1054; PREDICTED: putative disease resistance RPP13-like protein 1 [Pyrus x bretschneideri]; Putative disease resistance RPP13-like protein 1 OS=Arabidopsis thaliana GN=RPPL1 PE=3 SV=1; tr|A0A061GU66|A0A061GU66_THECC LRR and NB-ARC domains-containing disease resistance protein, putati…	NA	Activation of caspases through apoptosome-mediated cleavage; ADP binding; DISEASERSIST; Formation of apoptosome; L domain-like; LEUCINE-RICH REPEAT-CONTAINING PROTEIN; LRR_dom_sf; NB-ARC; Neutrophil degranulation; P-loop containing nucleoside triphosphate hydrolases; P-loop_NTPase; SUBFAMILY NOT NAMED; TP53 Regulates Transcription of Caspase Activators and Caspases; Transcriptional Regulation by …	ADP binding	GO:0043531
RC1G0046400	mRNA:RC1G0046400	Rosa chinensis	mRNA	Rosa chinensis Whole Genome v1.0 Assembly & Annotation	Chr01	6001575	6004952	Chr01:6001575..6004952	AT3G14470.1 | Symbols: | NB-ARC domain-containing disease resistance protein | chr3:4857940-4861104 FORWARD LENGTH=1054; PREDICTED: putative disease resistance RPP13-like protein 1 [Fragaria vesca subsp. vesca]; Putative disease resistance RPP13-like protein 1 OS=Arabidopsis thaliana GN=RPPL1 PE=3 SV=1; tr|M5W2F8|M5W2F8_PRUPE Uncharacterized protein OS=Prunus persica GN=PRUPE_ppa024822mg PE=3 SV=1	NA	Activation of caspases through apoptosome-mediated cleavage; ADP binding; Coil; DISEASERSIST; Formation of apoptosome; L domain-like; LEUCINE-RICH REPEAT-CONTAINING PROTEIN; LRR_dom_sf; NB-ARC; Neutrophil degranulation; P-loop containing nucleoside triphosphate hydrolases; P-loop_NTPase; Rcpt_L-dom_sf; SUBFAMILY NOT NAMED; TP53 Regulates Transcription of Caspase Activators and Caspases; Transcrip…	ADP binding	GO:0043531
RC1G0046600	mRNA:RC1G0046600	Rosa chinensis	mRNA	Rosa chinensis Whole Genome v1.0 Assembly & Annotation	Chr01	6015473	6021617	Chr01:6015473..6021617	AT3G14470.1 | Symbols: | NB-ARC domain-containing disease resistance protein | chr3:4857940-4861104 FORWARD LENGTH=1054; PREDICTED: putative disease resistance RPP13-like protein 1 [Fragaria vesca subsp. vesca]; Putative disease resistance RPP13-like protein 1 OS=Arabidopsis thaliana GN=RPPL1 PE=3 SV=1; tr|M5W2F8|M5W2F8_PRUPE Uncharacterized protein OS=Prunus persica GN=PRUPE_ppa024822mg PE=3 SV=1	NA	Activation of caspases through apoptosome-mediated cleavage; ADP binding; Coil; DISEASERSIST; Formation of apoptosome; L domain-like; LEUCINE-RICH REPEAT-CONTAINING PROTEIN; LRR_dom_sf; NB-ARC; Neutrophil degranulation; P-loop containing nucleoside triphosphate hydrolases; P-loop_NTPase; SUBFAMILY NOT NAMED; TP53 Regulates Transcription of Caspase Activators and Caspases; Transcriptional Regulati…	ADP binding	GO:0043531
RC1G0046700	mRNA:RC1G0046700	Rosa chinensis	mRNA	Rosa chinensis Whole Genome v1.0 Assembly & Annotation	Chr01	6022946	6027291	Chr01:6022946..6027291	AT3G14470.1 | Symbols: | NB-ARC domain-containing disease resistance protein | chr3:4857940-4861104 FORWARD LENGTH=1054; PREDICTED: putative disease resistance RPP13-like protein 1 isoform X1 [Fragaria vesca subsp. vesca]; Putative disease resistance RPP13-like protein 1 OS=Arabidopsis thaliana GN=RPPL1 PE=3 SV=1; tr|A0A1R3JJS8|A0A1R3JJS8_9ROSI Disease resistance protein OS=Corchorus capsularis G…	NA	Activation of caspases through apoptosome-mediated cleavage; ADP binding; DISEASERSIST; Formation of apoptosome; L domain-like; LEUCINE-RICH REPEAT-CONTAINING PROTEIN; Leu-rich_rpt; LRR; LRR_dom_sf; NB-ARC; Neutrophil degranulation; P-loop containing nucleoside triphosphate hydrolases; P-loop_NTPase; protein binding; RX-CC_like; SUBFAMILY NOT NAMED; TP53 Regulates Transcription of Caspase Activat…	ADP binding; protein binding	GO:0005515; GO:0043531
RC1G0054000	mRNA:RC1G0054000	Rosa chinensis	mRNA	Rosa chinensis Whole Genome v1.0 Assembly & Annotation	Chr01	6873096	6882290	Chr01:6873096..6882290	AT3G14470.1 | Symbols: | NB-ARC domain-containing disease resistance protein | chr3:4857940-4861104 FORWARD LENGTH=1054; PREDICTED: putative disease resistance RPP13-like protein 1 [Fragaria vesca subsp. vesca] &gt;gi|764603706|ref|XP_004303061.2| PREDICTED: putative disease resistance RPP13-like protein 1 [Fragaria vesca subsp. vesca]; Putative disease resistance RPP13-like protein 1 OS=Arabidop…	NA	Activation of caspases through apoptosome-mediated cleavage; ADP binding; Coil; DISEASERSIST; Formation of apoptosome; L domain-like; LEUCINE-RICH REPEAT-CONTAINING PROTEIN; Leu-rich_rpt; LRR; LRR_dom_sf; NB-ARC; Neutrophil degranulation; P-loop containing nucleoside triphosphate hydrolases; P-loop_NTPase; protein binding; SUBFAMILY NOT NAMED; TP53 Regulates Transcription of Caspase Activators an…	ADP binding; protein binding	GO:0005515; GO:0043531
RC1G0054700	mRNA:RC1G0054700	Rosa chinensis	mRNA	Rosa chinensis Whole Genome v1.0 Assembly & Annotation	Chr01	6918760	6921635	Chr01:6918760..6921635	AT3G14470.1 | Symbols: | NB-ARC domain-containing disease resistance protein | chr3:4857940-4861104 FORWARD LENGTH=1054; PREDICTED: putative disease resistance RPP13-like protein 1 [Fragaria vesca subsp. vesca] &gt;gi|764603706|ref|XP_004303061.2| PREDICTED: putative disease resistance RPP13-like protein 1 [Fragaria vesca subsp. vesca]; Putative disease resistance RPP13-like protein 1 OS=Arabidop…	NA	Activation of caspases through apoptosome-mediated cleavage; ADP binding; Coil; DISEASERSIST; disorder_prediction; Formation of apoptosome; L domain-like; LEUCINE-RICH REPEAT-CONTAINING PROTEIN; Leu-rich_rpt; LRR; LRR_dom_sf; NB-ARC; Neutrophil degranulation; P-loop containing nucleoside triphosphate hydrolases; P-loop_NTPase; protein binding; RX-CC_like; SUBFAMILY NOT NAMED; TP53 Regulates Trans…	ADP binding; protein binding	GO:0005515; GO:0043531
RC1G0055000	mRNA:RC1G0055000	Rosa chinensis	mRNA	Rosa chinensis Whole Genome v1.0 Assembly & Annotation	Chr01	7020069	7022309	Chr01:7020069..7022309	AT3G14470.1 | Symbols: | NB-ARC domain-containing disease resistance protein | chr3:4857940-4861104 FORWARD LENGTH=1054; PREDICTED: putative disease resistance RPP13-like protein 1 [Fragaria vesca subsp. vesca] &gt;gi|764603706|ref|XP_004303061.2| PREDICTED: putative disease resistance RPP13-like protein 1 [Fragaria vesca subsp. vesca]; Putative disease resistance RPP13-like protein 1 OS=Arabidop…	NA	Activation of caspases through apoptosome-mediated cleavage; ADP binding; DISEASERSIST; Fer4_NifH; Formation of apoptosome; L domain-like; LEUCINE-RICH REPEAT-CONTAINING PROTEIN; Leu-rich_rpt; LRR; LRR_dom_sf; NB-ARC; Neutrophil degranulation; P-loop containing nucleoside triphosphate hydrolases; P-loop_NTPase; protein binding; RX-CC_like; SUBFAMILY NOT NAMED; TP53 Regulates Transcription of Casp…	ADP binding; protein binding	GO:0005515; GO:0043531
RC1G0056000	mRNA:RC1G0056000	Rosa chinensis	mRNA	Rosa chinensis Whole Genome v1.0 Assembly & Annotation	Chr01	7101548	7101967	Chr01:7101548..7101967	AT3G14470.1 | Symbols: | NB-ARC domain-containing disease resistance protein | chr3:4857940-4861104 FORWARD LENGTH=1054; PREDICTED: putative disease resistance RPP13-like protein 1 [Fragaria vesca subsp. vesca] &gt;gi|764603706|ref|XP_004303061.2| PREDICTED: putative disease resistance RPP13-like protein 1 [Fragaria vesca subsp. vesca]; Putative disease resistance RPP13-like protein 1 OS=Arabidop…	NA	L domain-like; LEUCINE-RICH REPEAT-CONTAINING PROTEIN; LRR_dom_sf; SUBFAMILY NOT NAMED
RC1G0056100	mRNA:RC1G0056100	Rosa chinensis	mRNA	Rosa chinensis Whole Genome v1.0 Assembly & Annotation	Chr01	7102282	7103188	Chr01:7102282..7103188	AT3G14470.1 | Symbols: | NB-ARC domain-containing disease resistance protein | chr3:4857940-4861104 FORWARD LENGTH=1054; PREDICTED: putative disease resistance RPP13-like protein 1 [Fragaria vesca subsp. vesca] &gt;gi|764603706|ref|XP_004303061.2| PREDICTED: putative disease resistance RPP13-like protein 1 [Fragaria vesca subsp. vesca]; Putative disease resistance RPP13-like protein 1 OS=Arabidop…	NA	Activation of caspases through apoptosome-mediated cleavage; ADP binding; DISEASERSIST; Formation of apoptosome; L domain-like; LEUCINE-RICH REPEAT-CONTAINING PROTEIN; LRR_dom_sf; NB-ARC; Neutrophil degranulation; P-loop containing nucleoside triphosphate hydrolases; P-loop_NTPase; SUBFAMILY NOT NAMED; TP53 Regulates Transcription of Caspase Activators and Caspases; Transcriptional Regulation by …	ADP binding	GO:0043531
RC1G0056200	mRNA:RC1G0056200	Rosa chinensis	mRNA	Rosa chinensis Whole Genome v1.0 Assembly & Annotation	Chr01	7104543	7105862	Chr01:7104543..7105862	AT3G14470.1 | Symbols: | NB-ARC domain-containing disease resistance protein | chr3:4857940-4861104 FORWARD LENGTH=1054; PREDICTED: putative disease resistance RPP13-like protein 1 [Pyrus x bretschneideri]; Putative disease resistance protein RGA4 OS=Solanum bulbocastanum GN=RGA4 PE=2 SV=1; tr|M5XHK4|M5XHK4_PRUPE Uncharacterized protein OS=Prunus persica GN=PRUPE_ppa024377mg PE=3 SV=1	NA	Activation of caspases through apoptosome-mediated cleavage; ADP binding; DISEASERSIST; disorder_prediction; Formation of apoptosome; LEUCINE-RICH REPEAT-CONTAINING PROTEIN; NB-ARC; Neutrophil degranulation; P-loop containing nucleoside triphosphate hydrolases; P-loop_NTPase; RX-CC_like; SUBFAMILY NOT NAMED; TP53 Regulates Transcription of Caspase Activators and Caspases; Transcriptional Regulati…	ADP binding	GO:0043531
RC1G0056600	mRNA:RC1G0056600	Rosa chinensis	mRNA	Rosa chinensis Whole Genome v1.0 Assembly & Annotation	Chr01	7207539	7210574	Chr01:7207539..7210574	AT3G14470.1 | Symbols: | NB-ARC domain-containing disease resistance protein | chr3:4857940-4861104 FORWARD LENGTH=1054; PREDICTED: putative disease resistance RPP13-like protein 1 [Fragaria vesca subsp. vesca] &gt;gi|764603706|ref|XP_004303061.2| PREDICTED: putative disease resistance RPP13-like protein 1 [Fragaria vesca subsp. vesca]; Putative disease resistance RPP13-like protein 1 OS=Arabidop…	NA	Activation of caspases through apoptosome-mediated cleavage; ADP binding; DISEASERSIST; disorder_prediction; Formation of apoptosome; L domain-like; LEUCINE-RICH REPEAT-CONTAINING PROTEIN; Leu-rich_rpt; LRR; LRR_dom_sf; NB-ARC; Neutrophil degranulation; P-loop containing nucleoside triphosphate hydrolases; P-loop_NTPase; protein binding; RX-CC_like; SUBFAMILY NOT NAMED; TP53 Regulates Transcripti…	ADP binding; protein binding	GO:0005515; GO:0043531
RC1G0057100	mRNA:RC1G0057100	Rosa chinensis	mRNA	Rosa chinensis Whole Genome v1.0 Assembly & Annotation	Chr01	7250515	7253199	Chr01:7250515..7253199	AT3G14470.1 | Symbols: | NB-ARC domain-containing disease resistance protein | chr3:4857940-4861104 FORWARD LENGTH=1054; PREDICTED: putative disease resistance RPP13-like protein 1 [Fragaria vesca subsp. vesca]; Putative disease resistance RPP13-like protein 1 OS=Arabidopsis thaliana GN=RPPL1 PE=3 SV=1; tr|M5XHK4|M5XHK4_PRUPE Uncharacterized protein OS=Prunus persica GN=PRUPE_ppa024377mg PE=3 SV=1	NA	Activation of caspases through apoptosome-mediated cleavage; ADP binding; Coil; DISEASERSIST; Formation of apoptosome; L domain-like; LEUCINE-RICH REPEAT-CONTAINING PROTEIN; Leu-rich_rpt; LRR; LRR_dom_sf; NB-ARC; Neutrophil degranulation; P-loop containing nucleoside triphosphate hydrolases; P-loop_NTPase; protein binding; SUBFAMILY NOT NAMED; TP53 Regulates Transcription of Caspase Activators an…	ADP binding; protein binding	GO:0005515; GO:0043531
RC1G0057400	mRNA:RC1G0057400	Rosa chinensis	mRNA	Rosa chinensis Whole Genome v1.0 Assembly & Annotation	Chr01	7348754	7351644	Chr01:7348754..7351644	AT3G14470.1 | Symbols: | NB-ARC domain-containing disease resistance protein | chr3:4857940-4861104 FORWARD LENGTH=1054; PREDICTED: putative disease resistance RPP13-like protein 1 [Fragaria vesca subsp. vesca] &gt;gi|764603706|ref|XP_004303061.2| PREDICTED: putative disease resistance RPP13-like protein 1 [Fragaria vesca subsp. vesca]; Putative disease resistance RPP13-like protein 1 OS=Arabidop…	NA	Activation of caspases through apoptosome-mediated cleavage; ADP binding; Coil; DISEASERSIST; Formation of apoptosome; L domain-like; LEUCINE-RICH REPEAT-CONTAINING PROTEIN; Leu-rich_rpt; LRR; LRR_dom_sf; NB-ARC; Neutrophil degranulation; P-loop containing nucleoside triphosphate hydrolases; P-loop_NTPase; protein binding; RX-CC_like; SUBFAMILY NOT NAMED; TP53 Regulates Transcription of Caspase A…	ADP binding; protein binding	GO:0005515; GO:0043531
RC1G0057600	mRNA:RC1G0057600	Rosa chinensis	mRNA	Rosa chinensis Whole Genome v1.0 Assembly & Annotation	Chr01	7392967	7394847	Chr01:7392967..7394847	AT3G14470.1 | Symbols: | NB-ARC domain-containing disease resistance protein | chr3:4857940-4861104 FORWARD LENGTH=1054; PREDICTED: putative disease resistance RPP13-like protein 1 [Fragaria vesca subsp. vesca]; Putative disease resistance RPP13-like protein 1 OS=Arabidopsis thaliana GN=RPPL1 PE=3 SV=1; tr|M5XHK4|M5XHK4_PRUPE Uncharacterized protein OS=Prunus persica GN=PRUPE_ppa024377mg PE=3 SV=1	NA	Activation of caspases through apoptosome-mediated cleavage; ADP binding; DISEASERSIST; Formation of apoptosome; L domain-like; LEUCINE-RICH REPEAT-CONTAINING PROTEIN; Leu-rich_rpt; LRR; LRR_dom_sf; NB-ARC; Neutrophil degranulation; P-loop containing nucleoside triphosphate hydrolases; P-loop_NTPase; protein binding; SUBFAMILY NOT NAMED; TP53 Regulates Transcription of Caspase Activators and Casp…	ADP binding; protein binding	GO:0005515; GO:0043531
RC1G0058400	mRNA:RC1G0058400	Rosa chinensis	mRNA	Rosa chinensis Whole Genome v1.0 Assembly & Annotation	Chr01	7428185	7430103	Chr01:7428185..7430103	AT3G14460.1 | Symbols: | LRR and NB-ARC domains-containing disease resistance protein | chr3:4851990-4856264 REVERSE LENGTH=1424; PREDICTED: putative disease resistance RPP13-like protein 1 [Fragaria vesca subsp. vesca] &gt;gi|764603706|ref|XP_004303061.2| PREDICTED: putative disease resistance RPP13-like protein 1 [Fragaria vesca subsp. vesca]; Putative disease resistance protein At3g14460 OS=Ar…	NA	L domain-like; LEUCINE-RICH REPEAT-CONTAINING PROTEIN; LRR_dom_sf; SUBFAMILY NOT NAMED
RC1G0058500	mRNA:RC1G0058500	Rosa chinensis	mRNA	Rosa chinensis Whole Genome v1.0 Assembly & Annotation	Chr01	7430559	7433431	Chr01:7430559..7433431	AT3G14470.1 | Symbols: | NB-ARC domain-containing disease resistance protein | chr3:4857940-4861104 FORWARD LENGTH=1054; PREDICTED: putative disease resistance RPP13-like protein 1 [Fragaria vesca subsp. vesca] &gt;gi|764603706|ref|XP_004303061.2| PREDICTED: putative disease resistance RPP13-like protein 1 [Fragaria vesca subsp. vesca]; Putative disease resistance RPP13-like protein 1 OS=Arabidop…	NA	Activation of caspases through apoptosome-mediated cleavage; ADP binding; Coil; DISEASERSIST; Formation of apoptosome; L domain-like; LEUCINE-RICH REPEAT-CONTAINING PROTEIN; LRR_dom_sf; NB-ARC; Neutrophil degranulation; P-loop containing nucleoside triphosphate hydrolases; P-loop_NTPase; RX-CC_like; SUBFAMILY NOT NAMED; TP53 Regulates Transcription of Caspase Activators and Caspases; Transcriptio…	ADP binding	GO:0043531
RC1G0060200	mRNA:RC1G0060200	Rosa chinensis	mRNA	Rosa chinensis Whole Genome v1.0 Assembly & Annotation	Chr01	7583456	7586325	Chr01:7583456..7586325	AT3G14470.1 | Symbols: | NB-ARC domain-containing disease resistance protein | chr3:4857940-4861104 FORWARD LENGTH=1054; PREDICTED: putative disease resistance RPP13-like protein 1 [Fragaria vesca subsp. vesca] &gt;gi|764603706|ref|XP_004303061.2| PREDICTED: putative disease resistance RPP13-like protein 1 [Fragaria vesca subsp. vesca]; Putative disease resistance RPP13-like protein 1 OS=Arabidop…	NA	Activation of caspases through apoptosome-mediated cleavage; ADP binding; DISEASERSIST; Formation of apoptosome; L domain-like; LEUCINE-RICH REPEAT-CONTAINING PROTEIN; Leu-rich_rpt; LRR; LRR_dom_sf; NB-ARC; Neutrophil degranulation; P-loop containing nucleoside triphosphate hydrolases; P-loop_NTPase; protein binding; RX-CC_like; SUBFAMILY NOT NAMED; TP53 Regulates Transcription of Caspase Activat…	ADP binding; protein binding	GO:0005515; GO:0043531
RC1G0061100	mRNA:RC1G0061100	Rosa chinensis	mRNA	Rosa chinensis Whole Genome v1.0 Assembly & Annotation	Chr01	7626425	7629494	Chr01:7626425..7629494	AT3G14470.1 | Symbols: | NB-ARC domain-containing disease resistance protein | chr3:4857940-4861104 FORWARD LENGTH=1054; PREDICTED: putative disease resistance RPP13-like protein 1 [Fragaria vesca subsp. vesca] &gt;gi|764603706|ref|XP_004303061.2| PREDICTED: putative disease resistance RPP13-like protein 1 [Fragaria vesca subsp. vesca]; Putative disease resistance RPP13-like protein 1 OS=Arabidop…	NA	Activation of caspases through apoptosome-mediated cleavage; ADP binding; DISEASERSIST; disorder_prediction; Formation of apoptosome; L domain-like; LEUCINE-RICH REPEAT-CONTAINING PROTEIN; Leu-rich_rpt; LRR; LRR_dom_sf; NB-ARC; Neutrophil degranulation; P-loop containing nucleoside triphosphate hydrolases; P-loop_NTPase; protein binding; SUBFAMILY NOT NAMED; TP53 Regulates Transcription of Caspas…	ADP binding; protein binding	GO:0005515; GO:0043531
RC1G0061500	mRNA:RC1G0061500	Rosa chinensis	mRNA	Rosa chinensis Whole Genome v1.0 Assembly & Annotation	Chr01	7642622	7645650	Chr01:7642622..7645650	AT3G14470.1 | Symbols: | NB-ARC domain-containing disease resistance protein | chr3:4857940-4861104 FORWARD LENGTH=1054; PREDICTED: putative disease resistance RPP13-like protein 1 [Fragaria vesca subsp. vesca]; Putative disease resistance RPP13-like protein 1 OS=Arabidopsis thaliana GN=RPPL1 PE=3 SV=1; tr|M5X7N9|M5X7N9_PRUPE Uncharacterized protein (Fragment) OS=Prunus persica GN=PRUPE_ppa015461…	NA	Coil; LEUCINE-RICH REPEAT-CONTAINING PROTEIN; LRR_dom_sf; SUBFAMILY NOT NAMED
RC1G0061900	mRNA:RC1G0061900	Rosa chinensis	mRNA	Rosa chinensis Whole Genome v1.0 Assembly & Annotation	Chr01	7727136	7730004	Chr01:7727136..7730004	AT3G14470.1 | Symbols: | NB-ARC domain-containing disease resistance protein | chr3:4857940-4861104 FORWARD LENGTH=1054; PREDICTED: putative disease resistance RPP13-like protein 1 [Fragaria vesca subsp. vesca] &gt;gi|764603706|ref|XP_004303061.2| PREDICTED: putative disease resistance RPP13-like protein 1 [Fragaria vesca subsp. vesca]; Putative disease resistance RPP13-like protein 1 OS=Arabidop…	NA	Activation of caspases through apoptosome-mediated cleavage; ADP binding; Coil; DISEASERSIST; Fer4_NifH; Formation of apoptosome; L domain-like; LEUCINE-RICH REPEAT-CONTAINING PROTEIN; Leu-rich_rpt; LRR; LRR_dom_sf; NB-ARC; Neutrophil degranulation; P-loop containing nucleoside triphosphate hydrolases; P-loop_NTPase; protein binding; RX-CC_like; SUBFAMILY NOT NAMED; TP53 Regulates Transcription o…	ADP binding; protein binding	GO:0005515; GO:0043531
RC1G0064800	mRNA:RC1G0064800	Rosa chinensis	mRNA	Rosa chinensis Whole Genome v1.0 Assembly & Annotation	Chr01	8083253	8084287	Chr01:8083253..8084287	AT3G14470.1 | Symbols: | NB-ARC domain-containing disease resistance protein | chr3:4857940-4861104 FORWARD LENGTH=1054; PREDICTED: putative disease resistance RPP13-like protein 1 [Fragaria vesca subsp. vesca] &gt;gi|764603706|ref|XP_004303061.2| PREDICTED: putative disease resistance RPP13-like protein 1 [Fragaria vesca subsp. vesca]; Putative disease resistance protein RGA3 OS=Solanum bulbocas…	NA	AAA; Activation of caspases through apoptosome-mediated cleavage; ADP binding; DISEASERSIST; Formation of apoptosome; LEUCINE-RICH REPEAT-CONTAINING PROTEIN; NB-ARC; Neutrophil degranulation; P-loop containing nucleoside triphosphate hydrolases; P-loop_NTPase; RX-CC_like; SUBFAMILY NOT NAMED; TP53 Regulates Transcription of Caspase Activators and Caspases; Transcriptional Regulation by E2F6	ADP binding	GO:0043531
RC1G0065100	mRNA:RC1G0065100	Rosa chinensis	mRNA	Rosa chinensis Whole Genome v1.0 Assembly & Annotation	Chr01	8093958	8095936	Chr01:8093958..8095936	AT3G14460.1 | Symbols: | LRR and NB-ARC domains-containing disease resistance protein | chr3:4851990-4856264 REVERSE LENGTH=1424; FB_Mr5-like protein [Malus x robusta]; Putative disease resistance protein At3g14460 OS=Arabidopsis thaliana GN=At3g14460 PE=3 SV=1; tr|A0A0K1L669|A0A0K1L669_9ROSA FB_Mr5-like protein OS=Malus x robusta PE=3 SV=1	NA	L domain-like; LEUCINE-RICH REPEAT-CONTAINING PROTEIN; LRR_dom_sf; SUBFAMILY NOT NAMED
RC1G0065800	mRNA:RC1G0065800	Rosa chinensis	mRNA	Rosa chinensis Whole Genome v1.0 Assembly & Annotation	Chr01	8149862	8157268	Chr01:8149862..8157268	AT3G14470.1 | Symbols: | NB-ARC domain-containing disease resistance protein | chr3:4857940-4861104 FORWARD LENGTH=1054; Putative disease resistance RPP13-like protein 1 OS=Arabidopsis thaliana GN=RPPL1 PE=3 SV=1; putative disease resistance RPP13-like protein 1 [Prunus persica]; tr|M5XHK4|M5XHK4_PRUPE Uncharacterized protein OS=Prunus persica GN=PRUPE_ppa024377mg PE=3 SV=1	NA	Activation of caspases through apoptosome-mediated cleavage; ADP binding; DISEASERSIST; Formation of apoptosome; L domain-like; LEUCINE-RICH REPEAT-CONTAINING PROTEIN; Leu-rich_rpt; LRR; LRR_dom_sf; NB-ARC; Neutrophil degranulation; P-loop containing nucleoside triphosphate hydrolases; P-loop_NTPase; protein binding; Rcpt_L-dom_sf; RNI-like; RX-CC_like; SUBFAMILY NOT NAMED; TP53 Regulates Transcr…	ADP binding; protein binding	GO:0005515; GO:0043531
RC1G0085300	mRNA:RC1G0085300	Rosa chinensis	mRNA	Rosa chinensis Whole Genome v1.0 Assembly & Annotation	Chr01	10436937	10439990	Chr01:10436937..10439990	AT3G14470.1 | Symbols: | NB-ARC domain-containing disease resistance protein | chr3:4857940-4861104 FORWARD LENGTH=1054; PREDICTED: putative disease resistance RPP13-like protein 1 [Fragaria vesca subsp. vesca]; Putative disease resistance RPP13-like protein 1 OS=Arabidopsis thaliana GN=RPPL1 PE=3 SV=1; tr|M5X7F6|M5X7F6_PRUPE Uncharacterized protein OS=Prunus persica GN=PRUPE_ppa021061mg PE=3 SV=1	NA	L domain-like; LEUCINE-RICH REPEAT-CONTAINING PROTEIN; LRR_dom_sf; SUBFAMILY NOT NAMED; WH-like_DNA-bd_sf
RC1G0085400	mRNA:RC1G0085400	Rosa chinensis	mRNA	Rosa chinensis Whole Genome v1.0 Assembly & Annotation	Chr01	10447113	10448257	Chr01:10447113..10448257	AT3G14470.1 | Symbols: | NB-ARC domain-containing disease resistance protein | chr3:4857940-4861104 FORWARD LENGTH=1054; PREDICTED: putative disease resistance RPP13-like protein 1 [Fragaria vesca subsp. vesca]; Putative disease resistance RPP13-like protein 1 OS=Arabidopsis thaliana GN=RPPL1 PE=3 SV=1; tr|M5X7F6|M5X7F6_PRUPE Uncharacterized protein OS=Prunus persica GN=PRUPE_ppa021061mg PE=3 SV=1	NA	Activation of caspases through apoptosome-mediated cleavage; ADP binding; DISEASERSIST; Formation of apoptosome; LEUCINE-RICH REPEAT-CONTAINING PROTEIN; NB-ARC; Neutrophil degranulation; P-loop containing nucleoside triphosphate hydrolases; P-loop_NTPase; SUBFAMILY NOT NAMED; TP53 Regulates Transcription of Caspase Activators and Caspases; Transcriptional Regulation by E2F6	ADP binding	GO:0043531
RC1G0102900	mRNA:RC1G0102900	Rosa chinensis	mRNA	Rosa chinensis Whole Genome v1.0 Assembly & Annotation	Chr01	13141019	13142561	Chr01:13141019..13142561	AT4G27220.1 | Symbols: | NB-ARC domain-containing disease resistance protein | chr4:13633953-13636712 REVERSE LENGTH=919; PREDICTED: probable disease resistance protein At4g27220 [Fragaria vesca subsp. vesca]; Probable disease resistance protein At4g27220 OS=Arabidopsis thaliana GN=At4g27220 PE=2 SV=1; tr|M5XBG6|M5XBG6_PRUPE Uncharacterized protein OS=Prunus persica GN=PRUPE_ppa1027175mg PE=3 SV=1	NA	Activation of caspases through apoptosome-mediated cleavage; ADP binding; DISEASERSIST; FAMILY NOT NAMED; Fer4_NifH; Formation of apoptosome; L domain-like; Leu-rich_rpt; LRR_8; LRR_dom_sf; NB-ARC; Neutrophil degranulation; P-loop containing nucleoside triphosphate hydrolases; P-loop_NTPase; protein binding; SUBFAMILY NOT NAMED; TP53 Regulates Transcription of Caspase Activators and Caspases; Tra…	ADP binding; protein binding	GO:0005515; GO:0043531
RC1G0107900	mRNA:RC1G0107900	Rosa chinensis	mRNA	Rosa chinensis Whole Genome v1.0 Assembly & Annotation	Chr01	14058276	14061495	Chr01:14058276..14061495	AT3G14470.1 | Symbols: | NB-ARC domain-containing disease resistance protein | chr3:4857940-4861104 FORWARD LENGTH=1054; putative disease resistance protein At3g14460 [Prunus persica] &gt;gi|1162562370|ref|XP_020421058.1| putative disease resistance protein At3g14460 [Prunus persica] &gt;gi|1162562372|ref|XP_020421059.1| putative disease resistance protein At3g14460 [Prunus persica] &gt;gi|113976…	NA	Activation of caspases through apoptosome-mediated cleavage; ADP binding; Coil; DISEASERSIST; Formation of apoptosome; L domain-like; LEUCINE-RICH REPEAT-CONTAINING PROTEIN; LRR_dom_sf; NB-ARC; Neutrophil degranulation; P-loop containing nucleoside triphosphate hydrolases; P-loop_NTPase; RX-CC_like; SUBFAMILY NOT NAMED; TP53 Regulates Transcription of Caspase Activators and Caspases; Transcriptio…	ADP binding	GO:0043531
RC1G0110400	mRNA:RC1G0110400	Rosa chinensis	mRNA	Rosa chinensis Whole Genome v1.0 Assembly & Annotation	Chr01	14418616	14420309	Chr01:14418616..14420309	AT3G14470.1 | Symbols: | NB-ARC domain-containing disease resistance protein | chr3:4857940-4861104 FORWARD LENGTH=1054; PREDICTED: putative disease resistance protein At3g14460 isoform X3 [Fragaria vesca subsp. vesca]; Putative disease resistance RPP13-like protein 1 OS=Arabidopsis thaliana GN=RPPL1 PE=3 SV=1; tr|M5X7N9|M5X7N9_PRUPE Uncharacterized protein (Fragment) OS=Prunus persica GN=PRUPE_p…	NA	Activation of caspases through apoptosome-mediated cleavage; ADP binding; Coil; DISEASERSIST; Formation of apoptosome; LEUCINE-RICH REPEAT-CONTAINING PROTEIN; NB-ARC; Neutrophil degranulation; P-loop containing nucleoside triphosphate hydrolases; P-loop_NTPase; RX-CC_like; SUBFAMILY NOT NAMED; TP53 Regulates Transcription of Caspase Activators and Caspases; Transcriptional Regulation by E2F6; WH-…	ADP binding	GO:0043531
RC1G0110500	mRNA:RC1G0110500	Rosa chinensis	mRNA	Rosa chinensis Whole Genome v1.0 Assembly & Annotation	Chr01	14420460	14421260	Chr01:14420460..14421260	AT3G14460.1 | Symbols: | LRR and NB-ARC domains-containing disease resistance protein | chr3:4851990-4856264 REVERSE LENGTH=1424; PREDICTED: putative disease resistance RPP13-like protein 1 [Fragaria vesca subsp. vesca]; Putative disease resistance protein At3g14460 OS=Arabidopsis thaliana GN=At3g14460 PE=3 SV=1; tr|M5X2U6|M5X2U6_PRUPE Uncharacterized protein (Fragment) OS=Prunus persica GN=PRUPE…	NA
RC1G0110600	mRNA:RC1G0110600	Rosa chinensis	mRNA	Rosa chinensis Whole Genome v1.0 Assembly & Annotation	Chr01	14421370	14422938	Chr01:14421370..14422938	AT3G14460.1 | Symbols: | LRR and NB-ARC domains-containing disease resistance protein | chr3:4851990-4856264 REVERSE LENGTH=1424; PREDICTED: putative disease resistance RPP13-like protein 1 [Fragaria vesca subsp. vesca]; Putative disease resistance protein At3g14460 OS=Arabidopsis thaliana GN=At3g14460 PE=3 SV=1; tr|M5X7R2|M5X7R2_PRUPE Uncharacterized protein OS=Prunus persica GN=PRUPE_ppa000247m…	NA	L domain-like; LEUCINE-RICH REPEAT-CONTAINING PROTEIN; LRR_dom_sf; Rcpt_L-dom_sf; SUBFAMILY NOT NAMED
RC1G0116200	mRNA:RC1G0116200	Rosa chinensis	mRNA	Rosa chinensis Whole Genome v1.0 Assembly & Annotation	Chr01	15333635	15336468	Chr01:15333635..15336468	AT3G14470.1 | Symbols: | NB-ARC domain-containing disease resistance protein | chr3:4857940-4861104 FORWARD LENGTH=1054; putative disease resistance RPP13-like protein 1 isoform X1 [Prunus persica] &gt;gi|1162577750|ref|XP_020426236.1| putative disease resistance RPP13-like protein 1 isoform X1 [Prunus persica]; Putative disease resistance RPP13-like protein 1 OS=Arabidopsis thaliana GN=RPPL1 PE=…	NA	AAA; Activation of caspases through apoptosome-mediated cleavage; ADP binding; DISEASERSIST; Formation of apoptosome; L domain-like; LEUCINE-RICH REPEAT-CONTAINING PROTEIN; Leu-rich_rpt; LRR; LRR_dom_sf; NB-ARC; Neutrophil degranulation; P-loop containing nucleoside triphosphate hydrolases; P-loop_NTPase; protein binding; RX-CC_like; SUBFAMILY NOT NAMED; TP53 Regulates Transcription of Caspase Ac…	ADP binding; protein binding	GO:0005515; GO:0043531
RC1G0119600	mRNA:RC1G0119600	Rosa chinensis	mRNA	Rosa chinensis Whole Genome v1.0 Assembly & Annotation	Chr01	15888685	15896466	Chr01:15888685..15896466	AT3G14470.1 | Symbols: | NB-ARC domain-containing disease resistance protein | chr3:4857940-4861104 FORWARD LENGTH=1054; PREDICTED: putative disease resistance RPP13-like protein 1 [Fragaria vesca subsp. vesca] &gt;gi|764505772|ref|XP_011460682.1| PREDICTED: putative disease resistance RPP13-like protein 1 [Fragaria vesca subsp. vesca] &gt;gi|764505776|ref|XP_011460715.1| PREDICTED: putative dise…	NA	Activation of caspases through apoptosome-mediated cleavage; ADP binding; Coil; DISEASERSIST; Formation of apoptosome; L domain-like; LEUCINE-RICH REPEAT-CONTAINING PROTEIN; LRR_dom_sf; NB-ARC; Neutrophil degranulation; P-loop containing nucleoside triphosphate hydrolases; P-loop_NTPase; protein binding; signal transduction; SUBFAMILY NOT NAMED; TIR; TIR_dom; Toll/Interleukin receptor TIR domain;…	ADP binding; protein binding; signal transduction	GO:0005515; GO:0007165; GO:0043531
RC1G0138100	mRNA:RC1G0138100	Rosa chinensis	mRNA	Rosa chinensis Whole Genome v1.0 Assembly & Annotation	Chr01	18228736	18232954	Chr01:18228736..18232954	AT4G27190.1 | Symbols: | NB-ARC domain-containing disease resistance protein | chr4:13620977-13623934 REVERSE LENGTH=985; Disease resistance protein At4g27190 OS=Arabidopsis thaliana GN=At4g27190 PE=2 SV=1; PREDICTED: probable disease resistance protein At4g27220 [Fragaria vesca subsp. vesca]; tr|A5BXC1|A5BXC1_VITVI Uncharacterized protein OS=Vitis vinifera GN=VITISV_010740 PE=3 SV=1	NA	Activation of caspases through apoptosome-mediated cleavage; ADP binding; DISEASERSIST; disorder_prediction; FAMILY NOT NAMED; Formation of apoptosome; L domain-like; LRR_dom_sf; NB-ARC; Neutrophil degranulation; P-loop containing nucleoside triphosphate hydrolases; P-loop_NTPase; protein binding; signal transduction; SUBFAMILY NOT NAMED; TIR; TIR_dom; Toll/Interleukin receptor TIR domain; Toll_t…	ADP binding; protein binding; signal transduction	GO:0005515; GO:0007165; GO:0043531
RC1G0173500	mRNA:RC1G0173500	Rosa chinensis	mRNA	Rosa chinensis Whole Genome v1.0 Assembly & Annotation	Chr01	23919112	23922623	Chr01:23919112..23922623	AT3G14470.1 | Symbols: | NB-ARC domain-containing disease resistance protein | chr3:4857940-4861104 FORWARD LENGTH=1054; hypothetical protein PRUPE_2G028000 [Prunus persica]; Putative disease resistance RPP13-like protein 1 OS=Arabidopsis thaliana GN=RPPL1 PE=3 SV=1; tr|M5XHK4|M5XHK4_PRUPE Uncharacterized protein OS=Prunus persica GN=PRUPE_ppa024377mg PE=3 SV=1	NA	Activation of caspases through apoptosome-mediated cleavage; ADP binding; DISEASERSIST; Formation of apoptosome; L domain-like; LEUCINE-RICH REPEAT-CONTAINING PROTEIN; Leu-rich_rpt; LRR; LRR_dom_sf; NB-ARC; Neutrophil degranulation; P-loop containing nucleoside triphosphate hydrolases; P-loop_NTPase; protein binding; RX-CC_like; SUBFAMILY NOT NAMED; TP53 Regulates Transcription of Caspase Activat…	ADP binding; protein binding	GO:0005515; GO:0043531
RC1G0188800	mRNA:RC1G0188800	Rosa chinensis	mRNA	Rosa chinensis Whole Genome v1.0 Assembly & Annotation	Chr01	25163338	25166861	Chr01:25163338..25166861	AT3G14470.1 | Symbols: | NB-ARC domain-containing disease resistance protein | chr3:4857940-4861104 FORWARD LENGTH=1054; PREDICTED: putative disease resistance protein At3g14460 [Prunus mume]; Putative disease resistance RPP13-like protein 1 OS=Arabidopsis thaliana GN=RPPL1 PE=3 SV=1; tr|M5W2F8|M5W2F8_PRUPE Uncharacterized protein OS=Prunus persica GN=PRUPE_ppa024822mg PE=3 SV=1	NA	Activation of caspases through apoptosome-mediated cleavage; ADP binding; Coil; DISEASERSIST; Formation of apoptosome; L domain-like; LEUCINE-RICH REPEAT-CONTAINING PROTEIN; LRR_dom_sf; NB-ARC; Neutrophil degranulation; P-loop containing nucleoside triphosphate hydrolases; P-loop_NTPase; protein binding; signal transduction; SUBFAMILY NOT NAMED; TIR; TIR_dom; Toll/Interleukin receptor TIR domain;…	ADP binding; protein binding; signal transduction	GO:0005515; GO:0007165; GO:0043531
RC1G0189200	mRNA:RC1G0189200	Rosa chinensis	mRNA	Rosa chinensis Whole Genome v1.0 Assembly & Annotation	Chr01	25203533	25207311	Chr01:25203533..25207311	AT3G14470.1 | Symbols: | NB-ARC domain-containing disease resistance protein | chr3:4857940-4861104 FORWARD LENGTH=1054; putative disease resistance protein At3g14460 [Prunus persica] &gt;gi|1162562370|ref|XP_020421058.1| putative disease resistance protein At3g14460 [Prunus persica] &gt;gi|1162562372|ref|XP_020421059.1| putative disease resistance protein At3g14460 [Prunus persica] &gt;gi|113976…	NA	Activation of caspases through apoptosome-mediated cleavage; ADP binding; DISEASERSIST; Formation of apoptosome; L domain-like; LEUCINE-RICH REPEAT-CONTAINING PROTEIN; LRR_dom_sf; NB-ARC; Neutrophil degranulation; P-loop containing nucleoside triphosphate hydrolases; P-loop_NTPase; SUBFAMILY NOT NAMED; TP53 Regulates Transcription of Caspase Activators and Caspases; Transcriptional Regulation by …	ADP binding	GO:0043531
RC1G0213600	mRNA:RC1G0213600	Rosa chinensis	mRNA	Rosa chinensis Whole Genome v1.0 Assembly & Annotation	Chr01	28890747	28895805	Chr01:28890747..28895805	AT3G14470.1 | Symbols: | NB-ARC domain-containing disease resistance protein | chr3:4857940-4861104 FORWARD LENGTH=1054; PREDICTED: putative disease resistance RPP13-like protein 1 [Fragaria vesca subsp. vesca] &gt;gi|764505772|ref|XP_011460682.1| PREDICTED: putative disease resistance RPP13-like protein 1 [Fragaria vesca subsp. vesca] &gt;gi|764505776|ref|XP_011460715.1| PREDICTED: putative dise…	NA	Activation of caspases through apoptosome-mediated cleavage; ADP binding; Coil; DISEASERSIST; Formation of apoptosome; LEUCINE-RICH REPEAT-CONTAINING PROTEIN; NB-ARC; Neutrophil degranulation; P-loop containing nucleoside triphosphate hydrolases; P-loop_NTPase; protein binding; signal transduction; SUBFAMILY NOT NAMED; TIR; TIR_dom; Toll/Interleukin receptor TIR domain; Toll_tir_struct_dom_sf; TP…	ADP binding; protein binding; signal transduction	GO:0005515; GO:0007165; GO:0043531
RC1G0227400	mRNA:RC1G0227400	Rosa chinensis	mRNA	Rosa chinensis Whole Genome v1.0 Assembly & Annotation	Chr01	30924069	30929646	Chr01:30924069..30929646	AT3G14470.1 | Symbols: | NB-ARC domain-containing disease resistance protein | chr3:4857940-4861104 FORWARD LENGTH=1054; PREDICTED: putative disease resistance protein RGA3 [Malus domestica]; Putative disease resistance protein RGA1 OS=Solanum bulbocastanum GN=RGA1 PE=2 SV=2; tr|M5XGE8|M5XGE8_PRUPE Uncharacterized protein OS=Prunus persica GN=PRUPE_ppa016447mg PE=3 SV=1	NA	Activation of caspases through apoptosome-mediated cleavage; ADP binding; Coil; DISEASERSIST; Formation of apoptosome; L domain-like; LEUCINE-RICH REPEAT-CONTAINING PROTEIN; Leu-rich_rpt; LRR_8; LRR_dom_sf; NB-ARC; Neutrophil degranulation; P-loop containing nucleoside triphosphate hydrolases; P-loop_NTPase; protein binding; RX-CC_like; SUBFAMILY NOT NAMED; TP53 Regulates Transcription of Caspase…	ADP binding; protein binding	GO:0005515; GO:0043531
RC1G0228100	mRNA:RC1G0228100	Rosa chinensis	mRNA	Rosa chinensis Whole Genome v1.0 Assembly & Annotation	Chr01	31007694	31010755	Chr01:31007694..31010755	AT3G14470.1 | Symbols: | NB-ARC domain-containing disease resistance protein | chr3:4857940-4861104 FORWARD LENGTH=1054; PREDICTED: putative disease resistance protein At3g14460 [Pyrus x bretschneideri] &gt;gi|1079260154|ref|XP_018501048.1| PREDICTED: putative disease resistance protein At3g14460 [Pyrus x bretschneideri]; Putative disease resistance RPP13-like protein 1 OS=Arabidopsis thaliana GN…	NA	Activation of caspases through apoptosome-mediated cleavage; ADP binding; Coil; DISEASERSIST; Formation of apoptosome; L domain-like; LEUCINE-RICH REPEAT-CONTAINING PROTEIN; LRR_dom_sf; NB-ARC; Neutrophil degranulation; P-loop containing nucleoside triphosphate hydrolases; P-loop_NTPase; SUBFAMILY NOT NAMED; TP53 Regulates Transcription of Caspase Activators and Caspases; Transcriptional Regulati…	ADP binding	GO:0043531
RC1G0251000	mRNA:RC1G0251000	Rosa chinensis	mRNA	Rosa chinensis Whole Genome v1.0 Assembly & Annotation	Chr01	33944978	33948165	Chr01:33944978..33948165	AT1G50180.1 | Symbols: | NB-ARC domain-containing disease resistance protein | chr1:18584235-18587136 FORWARD LENGTH=857; PREDICTED: putative disease resistance protein At1g50180 [Fragaria vesca subsp. vesca]; Putative disease resistance protein At1g50180 OS=Arabidopsis thaliana GN=At1g50180 PE=3 SV=2; tr|M5X8I6|M5X8I6_PRUPE Uncharacterized protein OS=Prunus persica GN=PRUPE_ppa022454mg PE=3 SV=1	NA	Activation of caspases through apoptosome-mediated cleavage; ADP binding; Coil; DISEASE RESISTANCE RPP8-LIKE PROTEIN 3-RELATED; DISEASERSIST; FAMILY NOT NAMED; Formation of apoptosome; NB-ARC; Neutrophil degranulation; P-loop containing nucleoside triphosphate hydrolases; P-loop_NTPase; TP53 Regulates Transcription of Caspase Activators and Caspases; Transcriptional Regulation by E2F6; WH-like_DN…	ADP binding	GO:0043531
RC1G0253600	mRNA:RC1G0253600	Rosa chinensis	mRNA	Rosa chinensis Whole Genome v1.0 Assembly & Annotation	Chr01	34296194	34299052	Chr01:34296194..34299052	AT1G50180.1 | Symbols: | NB-ARC domain-containing disease resistance protein | chr1:18584235-18587136 FORWARD LENGTH=857; PREDICTED: putative disease resistance protein At1g50180 [Fragaria vesca subsp. vesca]; Putative disease resistance protein At1g50180 OS=Arabidopsis thaliana GN=At1g50180 PE=3 SV=2; tr|M5XK20|M5XK20_PRUPE Uncharacterized protein OS=Prunus persica GN=PRUPE_ppa015185mg PE=3 SV=1	NA	Activation of caspases through apoptosome-mediated cleavage; ADP binding; DISEASE RESISTANCE RPP8-LIKE PROTEIN 3-RELATED; DISEASERSIST; FAMILY NOT NAMED; Formation of apoptosome; L domain-like; LRR_dom_sf; NB-ARC; Neutrophil degranulation; P-loop containing nucleoside triphosphate hydrolases; P-loop_NTPase; TP53 Regulates Transcription of Caspase Activators and Caspases; Transcriptional Regulatio…	ADP binding	GO:0043531
RC1G0254100	mRNA:RC1G0254100	Rosa chinensis	mRNA	Rosa chinensis Whole Genome v1.0 Assembly & Annotation	Chr01	34310915	34312340	Chr01:34310915..34312340	AT1G50180.1 | Symbols: | NB-ARC domain-containing disease resistance protein | chr1:18584235-18587136 FORWARD LENGTH=857; PREDICTED: putative disease resistance protein At1g50180 [Fragaria vesca subsp. vesca]; Putative disease resistance protein At1g50180 OS=Arabidopsis thaliana GN=At1g50180 PE=3 SV=2; tr|M5X5S9|M5X5S9_PRUPE Uncharacterized protein OS=Prunus persica GN=PRUPE_ppa023686mg PE=4 SV=1	NA	Activation of caspases through apoptosome-mediated cleavage; ADP binding; DISEASE RESISTANCE RPP8-LIKE PROTEIN 3-RELATED; DISEASERSIST; FAMILY NOT NAMED; Formation of apoptosome; NB-ARC; Neutrophil degranulation; P-loop containing nucleoside triphosphate hydrolases; P-loop_NTPase; RX-CC_like; TP53 Regulates Transcription of Caspase Activators and Caspases; Transcriptional Regulation by E2F6	ADP binding	GO:0043531
RC1G0255300	mRNA:RC1G0255300	Rosa chinensis	mRNA	Rosa chinensis Whole Genome v1.0 Assembly & Annotation	Chr01	34455174	34458473	Chr01:34455174..34458473	AT1G50180.1 | Symbols: | NB-ARC domain-containing disease resistance protein | chr1:18584235-18587136 FORWARD LENGTH=857; PREDICTED: putative disease resistance protein At1g50180 [Fragaria vesca subsp. vesca]; Putative disease resistance protein At1g50180 OS=Arabidopsis thaliana GN=At1g50180 PE=3 SV=2; tr|M5XZT2|M5XZT2_PRUPE Uncharacterized protein OS=Prunus persica GN=PRUPE_ppa017506mg PE=3 SV=1	NA	Activation of caspases through apoptosome-mediated cleavage; ADP binding; DISEASE RESISTANCE RPP8-LIKE PROTEIN 3-RELATED; DISEASERSIST; FAMILY NOT NAMED; Formation of apoptosome; L domain-like; LRR_dom_sf; NB-ARC; Neutrophil degranulation; P-loop containing nucleoside triphosphate hydrolases; P-loop_NTPase; RX-CC_like; TP53 Regulates Transcription of Caspase Activators and Caspases; Transcription…	ADP binding	GO:0043531
RC1G0256100	mRNA:RC1G0256100	Rosa chinensis	mRNA	Rosa chinensis Whole Genome v1.0 Assembly & Annotation	Chr01	34528453	34531707	Chr01:34528453..34531707	AT1G50180.1 | Symbols: | NB-ARC domain-containing disease resistance protein | chr1:18584235-18587136 FORWARD LENGTH=857; PREDICTED: putative disease resistance protein At1g50180 [Fragaria vesca subsp. vesca]; Putative disease resistance protein At1g50180 OS=Arabidopsis thaliana GN=At1g50180 PE=3 SV=2; tr|M5XK20|M5XK20_PRUPE Uncharacterized protein OS=Prunus persica GN=PRUPE_ppa015185mg PE=3 SV=1	NA	Activation of caspases through apoptosome-mediated cleavage; ADP binding; DISEASE RESISTANCE RPP8-LIKE PROTEIN 3-RELATED; DISEASERSIST; disorder_prediction; FAMILY NOT NAMED; Formation of apoptosome; L domain-like; LRR_dom_sf; NB-ARC; Neutrophil degranulation; P-loop containing nucleoside triphosphate hydrolases; P-loop_NTPase; RX-CC_like; TP53 Regulates Transcription of Caspase Activators and Ca…	ADP binding	GO:0043531
RC1G0256400	mRNA:RC1G0256400	Rosa chinensis	mRNA	Rosa chinensis Whole Genome v1.0 Assembly & Annotation	Chr01	34538433	34541505	Chr01:34538433..34541505	AT1G50180.1 | Symbols: | NB-ARC domain-containing disease resistance protein | chr1:18584235-18587136 FORWARD LENGTH=857; PREDICTED: putative disease resistance protein At1g50180 [Fragaria vesca subsp. vesca]; Putative disease resistance protein At1g50180 OS=Arabidopsis thaliana GN=At1g50180 PE=3 SV=2; tr|M5XK20|M5XK20_PRUPE Uncharacterized protein OS=Prunus persica GN=PRUPE_ppa015185mg PE=3 SV=1	NA	Activation of caspases through apoptosome-mediated cleavage; ADP binding; DISEASE RESISTANCE RPP8-LIKE PROTEIN 3-RELATED; DISEASERSIST; FAMILY NOT NAMED; Formation of apoptosome; LRR_dom_sf; NB-ARC; Neutrophil degranulation; P-loop containing nucleoside triphosphate hydrolases; P-loop_NTPase; RNI-like; RX-CC_like; TP53 Regulates Transcription of Caspase Activators and Caspases; Transcriptional Re…	ADP binding	GO:0043531
RC1G0258100	mRNA:RC1G0258100	Rosa chinensis	mRNA	Rosa chinensis Whole Genome v1.0 Assembly & Annotation	Chr01	34682821	34686034	Chr01:34682821..34686034	AT1G50180.1 | Symbols: | NB-ARC domain-containing disease resistance protein | chr1:18584235-18587136 FORWARD LENGTH=857; PREDICTED: putative disease resistance protein At1g50180 [Fragaria vesca subsp. vesca]; Probable disease resistance RPP8-like protein 2 OS=Arabidopsis thaliana GN=RPP8L2 PE=3 SV=1; tr|M5XK20|M5XK20_PRUPE Uncharacterized protein OS=Prunus persica GN=PRUPE_ppa015185mg PE=3 SV=1	NA	Activation of caspases through apoptosome-mediated cleavage; ADP binding; DISEASE RESISTANCE RPP8-LIKE PROTEIN 3-RELATED; DISEASERSIST; FAMILY NOT NAMED; Formation of apoptosome; L domain-like; LRR_dom_sf; NB-ARC; Neutrophil degranulation; P-loop containing nucleoside triphosphate hydrolases; P-loop_NTPase; RX-CC_like; TP53 Regulates Transcription of Caspase Activators and Caspases; Transcription…	ADP binding	GO:0043531
RC1G0258500	mRNA:RC1G0258500	Rosa chinensis	mRNA	Rosa chinensis Whole Genome v1.0 Assembly & Annotation	Chr01	34709625	34713095	Chr01:34709625..34713095	AT1G50180.1 | Symbols: | NB-ARC domain-containing disease resistance protein | chr1:18584235-18587136 FORWARD LENGTH=857; PREDICTED: putative disease resistance protein At1g50180 [Fragaria vesca subsp. vesca]; Probable disease resistance RPP8-like protein 2 OS=Arabidopsis thaliana GN=RPP8L2 PE=3 SV=1; tr|M5XK20|M5XK20_PRUPE Uncharacterized protein OS=Prunus persica GN=PRUPE_ppa015185mg PE=3 SV=1	NA	Activation of caspases through apoptosome-mediated cleavage; ADP binding; DISEASE RESISTANCE RPP8-LIKE PROTEIN 3-RELATED; DISEASERSIST; FAMILY NOT NAMED; Formation of apoptosome; L domain-like; LRR_dom_sf; NB-ARC; Neutrophil degranulation; P-loop containing nucleoside triphosphate hydrolases; P-loop_NTPase; RX-CC_like; TP53 Regulates Transcription of Caspase Activators and Caspases; Transcription…	ADP binding	GO:0043531
RC1G0260000	mRNA:RC1G0260000	Rosa chinensis	mRNA	Rosa chinensis Whole Genome v1.0 Assembly & Annotation	Chr01	34855716	34858966	Chr01:34855716..34858966	AT3G14470.1 | Symbols: | NB-ARC domain-containing disease resistance protein | chr3:4857940-4861104 FORWARD LENGTH=1054; putative disease resistance protein At3g14460 [Prunus persica] &gt;gi|1162562370|ref|XP_020421058.1| putative disease resistance protein At3g14460 [Prunus persica] &gt;gi|1162562372|ref|XP_020421059.1| putative disease resistance protein At3g14460 [Prunus persica] &gt;gi|113976…	NA	Activation of caspases through apoptosome-mediated cleavage; ADP binding; Coil; DISEASERSIST; Formation of apoptosome; L domain-like; LEUCINE-RICH REPEAT-CONTAINING PROTEIN; LRR_dom_sf; NB-ARC; Neutrophil degranulation; P-loop containing nucleoside triphosphate hydrolases; P-loop_NTPase; SUBFAMILY NOT NAMED; TP53 Regulates Transcription of Caspase Activators and Caspases; Transcriptional Regulati…	ADP binding	GO:0043531
RC1G0260300	mRNA:RC1G0260300	Rosa chinensis	mRNA	Rosa chinensis Whole Genome v1.0 Assembly & Annotation	Chr01	34910010	34911008	Chr01:34910010..34911008	AT3G14470.1 | Symbols: | NB-ARC domain-containing disease resistance protein | chr3:4857940-4861104 FORWARD LENGTH=1054; PREDICTED: putative disease resistance RPP13-like protein 1 [Fragaria vesca subsp. vesca] &gt;gi|764505772|ref|XP_011460682.1| PREDICTED: putative disease resistance RPP13-like protein 1 [Fragaria vesca subsp. vesca] &gt;gi|764505776|ref|XP_011460715.1| PREDICTED: putative dise…	NA	Activation of caspases through apoptosome-mediated cleavage; ADP binding; DISEASERSIST; Formation of apoptosome; LEUCINE-RICH REPEAT-CONTAINING PROTEIN; NB-ARC; Neutrophil degranulation; P-loop containing nucleoside triphosphate hydrolases; P-loop_NTPase; SUBFAMILY NOT NAMED; TP53 Regulates Transcription of Caspase Activators and Caspases; Transcriptional Regulation by E2F6; WH-like_DNA-bd_sf	ADP binding	GO:0043531
RC1G0260400	mRNA:RC1G0260400	Rosa chinensis	mRNA	Rosa chinensis Whole Genome v1.0 Assembly & Annotation	Chr01	34911056	34912169	Chr01:34911056..34912169	AT3G14470.1 | Symbols: | NB-ARC domain-containing disease resistance protein | chr3:4857940-4861104 FORWARD LENGTH=1054; PREDICTED: putative disease resistance RPP13-like protein 1 [Fragaria vesca subsp. vesca]; Putative disease resistance RPP13-like protein 1 OS=Arabidopsis thaliana GN=RPPL1 PE=3 SV=1; tr|M5W2F8|M5W2F8_PRUPE Uncharacterized protein OS=Prunus persica GN=PRUPE_ppa024822mg PE=3 SV=1	NA	L domain-like; LEUCINE-RICH REPEAT-CONTAINING PROTEIN; LRR_dom_sf; SUBFAMILY NOT NAMED
RC1G0260800	mRNA:RC1G0260800	Rosa chinensis	mRNA	Rosa chinensis Whole Genome v1.0 Assembly & Annotation	Chr01	34935325	34938804	Chr01:34935325..34938804	AT3G14470.1 | Symbols: | NB-ARC domain-containing disease resistance protein | chr3:4857940-4861104 FORWARD LENGTH=1054; putative disease resistance protein At3g14460 [Prunus persica] &gt;gi|1162562370|ref|XP_020421058.1| putative disease resistance protein At3g14460 [Prunus persica] &gt;gi|1162562372|ref|XP_020421059.1| putative disease resistance protein At3g14460 [Prunus persica] &gt;gi|113976…	NA	AAA; Activation of caspases through apoptosome-mediated cleavage; ADP binding; Coil; DISEASERSIST; disorder_prediction; Formation of apoptosome; L domain-like; LEUCINE-RICH REPEAT-CONTAINING PROTEIN; LRR_dom_sf; NB-ARC; Neutrophil degranulation; P-loop containing nucleoside triphosphate hydrolases; P-loop_NTPase; RX-CC_like; SUBFAMILY NOT NAMED; Toll_tir_struct_dom_sf; TP53 Regulates Transcriptio…	ADP binding	GO:0043531
RC1G0261200	mRNA:RC1G0261200	Rosa chinensis	mRNA	Rosa chinensis Whole Genome v1.0 Assembly & Annotation	Chr01	34977136	34979891	Chr01:34977136..34979891	AT3G14470.1 | Symbols: | NB-ARC domain-containing disease resistance protein | chr3:4857940-4861104 FORWARD LENGTH=1054; PREDICTED: putative disease resistance protein At3g14460 [Pyrus x bretschneideri] &gt;gi|1079260154|ref|XP_018501048.1| PREDICTED: putative disease resistance protein At3g14460 [Pyrus x bretschneideri]; Putative disease resistance RPP13-like protein 1 OS=Arabidopsis thaliana GN…	NA	AAA; Activation of caspases through apoptosome-mediated cleavage; ADP binding; DISEASERSIST; Formation of apoptosome; L domain-like; LEUCINE-RICH REPEAT-CONTAINING PROTEIN; Leu-rich_rpt; LRR_8; LRR_dom_sf; NB-ARC; Neutrophil degranulation; P-loop containing nucleoside triphosphate hydrolases; P-loop_NTPase; protein binding; SUBFAMILY NOT NAMED; TP53 Regulates Transcription of Caspase Activators a…	ADP binding; protein binding	GO:0005515; GO:0043531
RC1G0261500	mRNA:RC1G0261500	Rosa chinensis	mRNA	Rosa chinensis Whole Genome v1.0 Assembly & Annotation	Chr01	34992791	34995628	Chr01:34992791..34995628	AT3G14470.1 | Symbols: | NB-ARC domain-containing disease resistance protein | chr3:4857940-4861104 FORWARD LENGTH=1054; PREDICTED: putative disease resistance RPP13-like protein 1 [Pyrus x bretschneideri] &gt;gi|694377329|ref|XP_009364974.1| PREDICTED: putative disease resistance RPP13-like protein 1 [Pyrus x bretschneideri] &gt;gi|694377331|ref|XP_009364975.1| PREDICTED: putative disease resist…	NA	Activation of caspases through apoptosome-mediated cleavage; ADP binding; Coil; DISEASERSIST; disorder_prediction; Formation of apoptosome; L domain-like; LEUCINE-RICH REPEAT-CONTAINING PROTEIN; LRR_dom_sf; NB-ARC; Neutrophil degranulation; P-loop containing nucleoside triphosphate hydrolases; P-loop_NTPase; SUBFAMILY NOT NAMED; TP53 Regulates Transcription of Caspase Activators and Caspases; Tra…	ADP binding	GO:0043531
RC1G0263500	mRNA:RC1G0263500	Rosa chinensis	mRNA	Rosa chinensis Whole Genome v1.0 Assembly & Annotation	Chr01	35466744	35467202	Chr01:35466744..35467202	AT3G14470.1 | Symbols: | NB-ARC domain-containing disease resistance protein | chr3:4857940-4861104 FORWARD LENGTH=1054; PREDICTED: putative disease resistance RPP13-like protein 1 [Fragaria vesca subsp. vesca] &gt;gi|764505772|ref|XP_011460682.1| PREDICTED: putative disease resistance RPP13-like protein 1 [Fragaria vesca subsp. vesca] &gt;gi|764505776|ref|XP_011460715.1| PREDICTED: putative dise…	NA	Activation of caspases through apoptosome-mediated cleavage; ADP binding; Formation of apoptosome; LEUCINE-RICH REPEAT-CONTAINING PROTEIN; NB-ARC; Neutrophil degranulation; P-loop containing nucleoside triphosphate hydrolases; P-loop_NTPase; TP53 Regulates Transcription of Caspase Activators and Caspases; Transcriptional Regulation by E2F6; WH-like_DNA-bd_sf	ADP binding	GO:0043531
RC1G0263600	mRNA:RC1G0263600	Rosa chinensis	mRNA	Rosa chinensis Whole Genome v1.0 Assembly & Annotation	Chr01	35467261	35468282	Chr01:35467261..35468282	AT3G14460.1 | Symbols: | LRR and NB-ARC domains-containing disease resistance protein | chr3:4851990-4856264 REVERSE LENGTH=1424; Putative disease resistance protein At3g14460 OS=Arabidopsis thaliana GN=At3g14460 PE=3 SV=1; putative disease resistance protein At3g14460 [Prunus persica] &gt;gi|1162562370|ref|XP_020421058.1| putative disease resistance protein At3g14460 [Prunus persica] &gt;gi|1162…	NA	L domain-like; LEUCINE-RICH REPEAT-CONTAINING PROTEIN; LRR_dom_sf
RC1G0263800	mRNA:RC1G0263800	Rosa chinensis	mRNA	Rosa chinensis Whole Genome v1.0 Assembly & Annotation	Chr01	35482052	35484165	Chr01:35482052..35484165	AT3G14470.1 | Symbols: | NB-ARC domain-containing disease resistance protein | chr3:4857940-4861104 FORWARD LENGTH=1054; putative disease resistance protein At3g14460 [Prunus persica] &gt;gi|1162562370|ref|XP_020421058.1| putative disease resistance protein At3g14460 [Prunus persica] &gt;gi|1162562372|ref|XP_020421059.1| putative disease resistance protein At3g14460 [Prunus persica] &gt;gi|113976…	NA	Activation of caspases through apoptosome-mediated cleavage; ADP binding; DISEASERSIST; Formation of apoptosome; L domain-like; LEUCINE-RICH REPEAT-CONTAINING PROTEIN; Leu-rich_rpt; LRR; LRR_dom_sf; NB-ARC; Neutrophil degranulation; P-loop containing nucleoside triphosphate hydrolases; P-loop_NTPase; protein binding; SUBFAMILY NOT NAMED; TP53 Regulates Transcription of Caspase Activators and Casp…	ADP binding; protein binding	GO:0005515; GO:0043531
RC1G0274100	mRNA:RC1G0274100	Rosa chinensis	mRNA	Rosa chinensis Whole Genome v1.0 Assembly & Annotation	Chr01	36984716	36986754	Chr01:36984716..36986754	AT3G14470.1 | Symbols: | NB-ARC domain-containing disease resistance protein | chr3:4857940-4861104 FORWARD LENGTH=1054; PREDICTED: putative disease resistance protein At3g14460 [Prunus mume]; Putative disease resistance RPP13-like protein 1 OS=Arabidopsis thaliana GN=RPPL1 PE=3 SV=1; tr|M5W2F8|M5W2F8_PRUPE Uncharacterized protein OS=Prunus persica GN=PRUPE_ppa024822mg PE=3 SV=1	NA	Activation of caspases through apoptosome-mediated cleavage; ADP binding; DISEASERSIST; Formation of apoptosome; L domain-like; LEUCINE-RICH REPEAT-CONTAINING PROTEIN; LRR_dom_sf; NB-ARC; Neutrophil degranulation; P-loop containing nucleoside triphosphate hydrolases; P-loop_NTPase; SUBFAMILY NOT NAMED; TP53 Regulates Transcription of Caspase Activators and Caspases; Transcriptional Regulation by …	ADP binding	GO:0043531
RC1G0274300	mRNA:RC1G0274300	Rosa chinensis	mRNA	Rosa chinensis Whole Genome v1.0 Assembly & Annotation	Chr01	37005938	37008680	Chr01:37005938..37008680	AT3G14470.1 | Symbols: | NB-ARC domain-containing disease resistance protein | chr3:4857940-4861104 FORWARD LENGTH=1054; putative disease resistance protein At3g14460 [Prunus persica] &gt;gi|1162562370|ref|XP_020421058.1| putative disease resistance protein At3g14460 [Prunus persica] &gt;gi|1162562372|ref|XP_020421059.1| putative disease resistance protein At3g14460 [Prunus persica] &gt;gi|113976…	NA	Activation of caspases through apoptosome-mediated cleavage; ADP binding; DISEASERSIST; Formation of apoptosome; L domain-like; LEUCINE-RICH REPEAT-CONTAINING PROTEIN; LRR_dom_sf; NB-ARC; Neutrophil degranulation; P-loop containing nucleoside triphosphate hydrolases; P-loop_NTPase; SUBFAMILY NOT NAMED; TP53 Regulates Transcription of Caspase Activators and Caspases; Transcriptional Regulation by …	ADP binding	GO:0043531
RC1G0274700	mRNA:RC1G0274700	Rosa chinensis	mRNA	Rosa chinensis Whole Genome v1.0 Assembly & Annotation	Chr01	37056770	37059016	Chr01:37056770..37059016	AT3G14470.1 | Symbols: | NB-ARC domain-containing disease resistance protein | chr3:4857940-4861104 FORWARD LENGTH=1054; putative disease resistance protein At3g14460 [Prunus persica] &gt;gi|1162562370|ref|XP_020421058.1| putative disease resistance protein At3g14460 [Prunus persica] &gt;gi|1162562372|ref|XP_020421059.1| putative disease resistance protein At3g14460 [Prunus persica] &gt;gi|113976…	NA	Activation of caspases through apoptosome-mediated cleavage; ADP binding; DISEASERSIST; Formation of apoptosome; L domain-like; LEUCINE-RICH REPEAT-CONTAINING PROTEIN; LRR_dom_sf; NB-ARC; Neutrophil degranulation; P-loop containing nucleoside triphosphate hydrolases; P-loop_NTPase; SUBFAMILY NOT NAMED; TP53 Regulates Transcription of Caspase Activators and Caspases; Transcriptional Regulation by …	ADP binding	GO:0043531
RC1G0276600	mRNA:RC1G0276600	Rosa chinensis	mRNA	Rosa chinensis Whole Genome v1.0 Assembly & Annotation	Chr01	37308983	37312698	Chr01:37308983..37312698	AT3G14470.1 | Symbols: | NB-ARC domain-containing disease resistance protein | chr3:4857940-4861104 FORWARD LENGTH=1054; PREDICTED: putative disease resistance RPP13-like protein 1 [Fragaria vesca subsp. vesca] &gt;gi|764505772|ref|XP_011460682.1| PREDICTED: putative disease resistance RPP13-like protein 1 [Fragaria vesca subsp. vesca] &gt;gi|764505776|ref|XP_011460715.1| PREDICTED: putative dise…	NA	AAA; Activation of caspases through apoptosome-mediated cleavage; ADP binding; Coil; DISEASERSIST; disorder_prediction; Formation of apoptosome; L domain-like; LEUCINE-RICH REPEAT-CONTAINING PROTEIN; LRR_dom_sf; NB-ARC; Neutrophil degranulation; P-loop containing nucleoside triphosphate hydrolases; P-loop_NTPase; protein binding; RX-CC_like; signal transduction; SUBFAMILY NOT NAMED; TIR; TIR_dom;…	ADP binding; protein binding; signal transduction	GO:0005515; GO:0007165; GO:0043531
RC1G0277100	mRNA:RC1G0277100	Rosa chinensis	mRNA	Rosa chinensis Whole Genome v1.0 Assembly & Annotation	Chr01	37347001	37349814	Chr01:37347001..37349814	AT3G07040.1 | Symbols: RPM1, RPS3 | NB-ARC domain-containing disease resistance protein | chr3:2226244-2229024 REVERSE LENGTH=926; Disease resistance protein RPM1 OS=Arabidopsis thaliana GN=RPM1 PE=1 SV=1; disease resistance protein RPM1 [Prunus persica] &gt;gi|1162575127|ref|XP_020425359.1| disease resistance protein RPM1 [Prunus persica] &gt;gi|1139754237|gb|ONH89694.1| hypothetical protein PRU…	NA	Activation of caspases through apoptosome-mediated cleavage; ADP binding; Coil; DISEASE RESISTANCE PROTEIN RPM1; DISEASERSIST; FAMILY NOT NAMED; Formation of apoptosome; L domain-like; LRR_dom_sf; NB-ARC; Neutrophil degranulation; P-loop containing nucleoside triphosphate hydrolases; P-loop_NTPase; RX-CC_like; TP53 Regulates Transcription of Caspase Activators and Caspases; Transcriptional Regula…	ADP binding	GO:0043531
RC1G0281700	mRNA:RC1G0281700	Rosa chinensis	mRNA	Rosa chinensis Whole Genome v1.0 Assembly & Annotation	Chr01	37955383	37958948	Chr01:37955383..37958948	AT3G14470.1 | Symbols: | NB-ARC domain-containing disease resistance protein | chr3:4857940-4861104 FORWARD LENGTH=1054; Disease resistance protein RGA2 OS=Solanum bulbocastanum GN=RGA2 PE=1 SV=1; PREDICTED: disease resistance protein RGA2-like [Prunus mume]; tr|M5W0L9|M5W0L9_PRUPE Uncharacterized protein OS=Prunus persica GN=PRUPE_ppa018717mg PE=3 SV=1	NA	Activation of caspases through apoptosome-mediated cleavage; ADP binding; Coil; DISEASERSIST; disorder_prediction; Formation of apoptosome; L domain-like; LEUCINE-RICH REPEAT-CONTAINING PROTEIN; LRR_dom_sf; NB-ARC; Neutrophil degranulation; P-loop containing nucleoside triphosphate hydrolases; P-loop_NTPase; RNI-like; SUBFAMILY NOT NAMED; TP53 Regulates Transcription of Caspase Activators and Cas…	ADP binding	GO:0043531
RC1G0282300	mRNA:RC1G0282300	Rosa chinensis	mRNA	Rosa chinensis Whole Genome v1.0 Assembly & Annotation	Chr01	38053236	38056766	Chr01:38053236..38056766	AT3G14470.1 | Symbols: | NB-ARC domain-containing disease resistance protein | chr3:4857940-4861104 FORWARD LENGTH=1054; Disease resistance protein RGA2 OS=Solanum bulbocastanum GN=RGA2 PE=1 SV=1; PREDICTED: disease resistance protein RGA2-like [Prunus mume]; tr|M5VNN6|M5VNN6_PRUPE Uncharacterized protein OS=Prunus persica GN=PRUPE_ppa022198mg PE=3 SV=1	NA	Activation of caspases through apoptosome-mediated cleavage; ADP binding; Coil; DISEASERSIST; disorder_prediction; Formation of apoptosome; L domain-like; LEUCINE-RICH REPEAT-CONTAINING PROTEIN; LRR_dom_sf; NB-ARC; Neutrophil degranulation; P-loop containing nucleoside triphosphate hydrolases; P-loop_NTPase; RNI-like; RX-CC_like; SUBFAMILY NOT NAMED; TP53 Regulates Transcription of Caspase Activa…	ADP binding	GO:0043531
RC1G0105100	mRNA:RC1G0105100	Rosa chinensis	mRNA	Rosa chinensis Whole Genome v1.0 Assembly & Annotation	Chr01	13684527	13694466	Chr01:13684527..13694466	AT5G66900.1 | Symbols: | Disease resistance protein (CC-NBS-LRR class) family | chr5:26714931-26717757 REVERSE LENGTH=809; PREDICTED: probable disease resistance protein At5g66900 [Fragaria vesca subsp. vesca] &gt;gi|764514671|ref|XP_011464526.1| PREDICTED: probable disease resistance protein At5g66900 [Fragaria vesca subsp. vesca] &gt;gi|764514676|ref|XP_011464532.1| PREDICTED: probable disease …	NA	Activation of caspases through apoptosome-mediated cleavage; ADP binding; Coil; DISEASERSIST; FAMILY NOT NAMED; Formation of apoptosome; L domain-like; LRR_dom_sf; NB-ARC; Neutrophil degranulation; P-loop containing nucleoside triphosphate hydrolases; P-loop_NTPase; Powdery_mildew-R_dom; RNI-like; RPW8; SUBFAMILY NOT NAMED; TP53 Regulates Transcription of Caspase Activators and Caspases; Transcri…	ADP binding	GO:0043531
RC1G0105300	mRNA:RC1G0105300	Rosa chinensis	mRNA	Rosa chinensis Whole Genome v1.0 Assembly & Annotation	Chr01	13704406	13708236	Chr01:13704406..13708236	AT5G66900.1 | Symbols: | Disease resistance protein (CC-NBS-LRR class) family | chr5:26714931-26717757 REVERSE LENGTH=809; PREDICTED: probable disease resistance protein At5g66900 [Fragaria vesca subsp. vesca]; Probable disease resistance protein At5g66900 OS=Arabidopsis thaliana GN=At5g66900 PE=3 SV=1; tr|M5VW55|M5VW55_PRUPE Uncharacterized protein OS=Prunus persica GN=PRUPE_ppa1027190mg PE=3 SV…	NA	Activation of caspases through apoptosome-mediated cleavage; ADP binding; Coil; DISEASERSIST; FAMILY NOT NAMED; Formation of apoptosome; L domain-like; LRR_dom_sf; NB-ARC; Neutrophil degranulation; P-loop containing nucleoside triphosphate hydrolases; P-loop_NTPase; Powdery_mildew-R_dom; RPW8; SUBFAMILY NOT NAMED; TP53 Regulates Transcription of Caspase Activators and Caspases; Transcriptional Re…	ADP binding	GO:0043531
RC1G0202100	mRNA:RC1G0202100	Rosa chinensis	mRNA	Rosa chinensis Whole Genome v1.0 Assembly & Annotation	Chr01	27188454	27191737	Chr01:27188454..27191737	AT5G48620.1 | Symbols: | Disease resistance protein (CC-NBS-LRR class) family | chr5:19717406-19720932 FORWARD LENGTH=908; Disease resistance protein [Corchorus capsularis]; Disease resistance protein RPH8A OS=Arabidopsis thaliana GN=RPH8A PE=3 SV=1; tr|A0A1R3GFV4|A0A1R3GFV4_9ROSI Disease resistance protein OS=Corchorus capsularis GN=CCACVL1_26107 PE=3 SV=1	NA	Activation of caspases through apoptosome-mediated cleavage; ADP binding; Coil; DISEASERSIST; Formation of apoptosome; L domain-like; LRR_dom_sf; NB-ARC; Neutrophil degranulation; P-loop containing nucleoside triphosphate hydrolases; P-loop_NTPase; RX-CC_like; TP53 Regulates Transcription of Caspase Activators and Caspases; Transcriptional Regulation by E2F6; WH-like_DNA-bd_sf	ADP binding	GO:0043531
RC1G0222900	mRNA:RC1G0222900	Rosa chinensis	mRNA	Rosa chinensis Whole Genome v1.0 Assembly & Annotation	Chr01	30353802	30356870	Chr01:30353802..30356870	AT5G35450.1 | Symbols: | Disease resistance protein (CC-NBS-LRR class) family | chr5:13667809-13670685 FORWARD LENGTH=901; PREDICTED: putative disease resistance protein At1g50180 [Fragaria vesca subsp. vesca]; Probable disease resistance RPP8-like protein 2 OS=Arabidopsis thaliana GN=RPP8L2 PE=3 SV=1; tr|M5XK20|M5XK20_PRUPE Uncharacterized protein OS=Prunus persica GN=PRUPE_ppa015185mg PE=3 SV=1	NA	Activation of caspases through apoptosome-mediated cleavage; ADP binding; Coil; DISEASE RESISTANCE RPP8-LIKE PROTEIN 3-RELATED; DISEASERSIST; disorder_prediction; FAMILY NOT NAMED; Formation of apoptosome; L domain-like; LRR_dom_sf; NB-ARC; Neutrophil degranulation; P-loop containing nucleoside triphosphate hydrolases; P-loop_NTPase; RX-CC_like; TP53 Regulates Transcription of Caspase Activators …	ADP binding	GO:0043531
RC1G0243000	mRNA:RC1G0243000	Rosa chinensis	mRNA	Rosa chinensis Whole Genome v1.0 Assembly & Annotation	Chr01	33017453	33020902	Chr01:33017453..33020902	AT1G53350.1 | Symbols: | Disease resistance protein (CC-NBS-LRR class) family | chr1:19903899-19907515 FORWARD LENGTH=927; PREDICTED: putative disease resistance protein At1g50180 [Fragaria vesca subsp. vesca]; Probable disease resistance RPP8-like protein 2 OS=Arabidopsis thaliana GN=RPP8L2 PE=3 SV=1; tr|M5XK20|M5XK20_PRUPE Uncharacterized protein OS=Prunus persica GN=PRUPE_ppa015185mg PE=3 SV=1	NA	Activation of caspases through apoptosome-mediated cleavage; ADP binding; Coil; DISEASE RESISTANCE RPP8-LIKE PROTEIN 3-RELATED; DISEASERSIST; FAMILY NOT NAMED; Formation of apoptosome; L domain-like; LRR_dom_sf; NB-ARC; Neutrophil degranulation; P-loop containing nucleoside triphosphate hydrolases; P-loop_NTPase; RX-CC_like; TP53 Regulates Transcription of Caspase Activators and Caspases; Transcr…	ADP binding	GO:0043531
RC1G0243600	mRNA:RC1G0243600	Rosa chinensis	mRNA	Rosa chinensis Whole Genome v1.0 Assembly & Annotation	Chr01	33043255	33047625	Chr01:33043255..33047625	AT1G58410.1 | Symbols: | Disease resistance protein (CC-NBS-LRR class) family | chr1:21701286-21704255 REVERSE LENGTH=899; PREDICTED: putative disease resistance protein At1g50180 [Fragaria vesca subsp. vesca]; Probable disease resistance RPP8-like protein 2 OS=Arabidopsis thaliana GN=RPP8L2 PE=3 SV=1; tr|M5XK20|M5XK20_PRUPE Uncharacterized protein OS=Prunus persica GN=PRUPE_ppa015185mg PE=3 SV=1	NA	Activation of caspases through apoptosome-mediated cleavage; ADP binding; DISEASE RESISTANCE RPP8-LIKE PROTEIN 3-RELATED; DISEASERSIST; FAMILY NOT NAMED; Formation of apoptosome; L domain-like; LRR_dom_sf; NB-ARC; Neutrophil degranulation; P-loop containing nucleoside triphosphate hydrolases; P-loop_NTPase; RX-CC_like; TP53 Regulates Transcription of Caspase Activators and Caspases; Transcription…	ADP binding	GO:0043531
RC1G0253800	mRNA:RC1G0253800	Rosa chinensis	mRNA	Rosa chinensis Whole Genome v1.0 Assembly & Annotation	Chr01	34300542	34301075	Chr01:34300542..34301075	AT5G48620.1 | Symbols: | Disease resistance protein (CC-NBS-LRR class) family | chr5:19717406-19720932 FORWARD LENGTH=908; PREDICTED: putative disease resistance protein At1g50180 [Fragaria vesca subsp. vesca]; Probable disease resistance RPP8-like protein 4 OS=Arabidopsis thaliana GN=RPP8L4 PE=2 SV=1; tr|M5XPN9|M5XPN9_PRUPE Uncharacterized protein (Fragment) OS=Prunus persica GN=PRUPE_ppa026437m…	NA	DISEASE RESISTANCE RPP8-LIKE PROTEIN 3-RELATED; FAMILY NOT NAMED; LRR_dom_sf; RNI-like
RC1G0254300	mRNA:RC1G0254300	Rosa chinensis	mRNA	Rosa chinensis Whole Genome v1.0 Assembly & Annotation	Chr01	34316073	34318591	Chr01:34316073..34318591	AT5G35450.1 | Symbols: | Disease resistance protein (CC-NBS-LRR class) family | chr5:13667809-13670685 FORWARD LENGTH=901; PREDICTED: putative disease resistance protein At1g50180 [Fragaria vesca subsp. vesca]; Probable disease resistance RPP8-like protein 2 OS=Arabidopsis thaliana GN=RPP8L2 PE=3 SV=1; tr|M5XK20|M5XK20_PRUPE Uncharacterized protein OS=Prunus persica GN=PRUPE_ppa015185mg PE=3 SV=1	NA	Activation of caspases through apoptosome-mediated cleavage; ADP binding; DISEASE RESISTANCE RPP8-LIKE PROTEIN 3-RELATED; disorder_prediction; FAMILY NOT NAMED; Formation of apoptosome; L domain-like; LRR_dom_sf; NB-ARC; Neutrophil degranulation; P-loop containing nucleoside triphosphate hydrolases; P-loop_NTPase; TP53 Regulates Transcription of Caspase Activators and Caspases; Transcriptional Re…	ADP binding	GO:0043531
RC1G0255100	mRNA:RC1G0255100	Rosa chinensis	mRNA	Rosa chinensis Whole Genome v1.0 Assembly & Annotation	Chr01	34444415	34445961	Chr01:34444415..34445961	AT1G58410.1 | Symbols: | Disease resistance protein (CC-NBS-LRR class) family | chr1:21701286-21704255 REVERSE LENGTH=899; PREDICTED: putative disease resistance protein At1g50180 [Fragaria vesca subsp. vesca]; Probable disease resistance protein RXW24L OS=Arabidopsis thaliana GN=RXW24L PE=2 SV=1; tr|M5XK20|M5XK20_PRUPE Uncharacterized protein OS=Prunus persica GN=PRUPE_ppa015185mg PE=3 SV=1	NA	Activation of caspases through apoptosome-mediated cleavage; ADP binding; DISEASE RESISTANCE RPP8-LIKE PROTEIN 3-RELATED; FAMILY NOT NAMED; Formation of apoptosome; L domain-like; LRR_dom_sf; NB-ARC; Neutrophil degranulation; P-loop containing nucleoside triphosphate hydrolases; P-loop_NTPase; TP53 Regulates Transcription of Caspase Activators and Caspases; Transcriptional Regulation by E2F6; WH-…	ADP binding	GO:0043531
RC1G0257200	mRNA:RC1G0257200	Rosa chinensis	mRNA	Rosa chinensis Whole Genome v1.0 Assembly & Annotation	Chr01	34575160	34575555	Chr01:34575160..34575555	AT5G43470.2 | Symbols: RPP8, HRT, RCY1 | Disease resistance protein (CC-NBS-LRR class) family | chr5:17463130-17466658 REVERSE LENGTH=908; PREDICTED: putative disease resistance protein At1g50180 [Fragaria vesca subsp. vesca]; Probable disease resistance RPP8-like protein 2 OS=Arabidopsis thaliana GN=RPP8L2 PE=3 SV=1; tr|M5X458|M5X458_PRUPE Uncharacterized protein OS=Prunus persica GN=PRUPE_ppa02…	NA	DISEASE RESISTANCE RPP8-LIKE PROTEIN 3-RELATED; FAMILY NOT NAMED; LRR_dom_sf; RNI-like
RC1G0257500	mRNA:RC1G0257500	Rosa chinensis	mRNA	Rosa chinensis Whole Genome v1.0 Assembly & Annotation	Chr01	34582155	34588844	Chr01:34582155..34588844	AT1G53350.1 | Symbols: | Disease resistance protein (CC-NBS-LRR class) family | chr1:19903899-19907515 FORWARD LENGTH=927; PREDICTED: putative disease resistance protein At1g50180 [Fragaria vesca subsp. vesca]; Probable disease resistance RPP8-like protein 2 OS=Arabidopsis thaliana GN=RPP8L2 PE=3 SV=1; tr|M5XK20|M5XK20_PRUPE Uncharacterized protein OS=Prunus persica GN=PRUPE_ppa015185mg PE=3 SV=1	NA	Activation of caspases through apoptosome-mediated cleavage; ADP binding; DISEASE RESISTANCE RPP8-LIKE PROTEIN 3-RELATED; DISEASERSIST; disorder_prediction; FAMILY NOT NAMED; Formation of apoptosome; L domain-like; LRR_dom_sf; NB-ARC; Neutrophil degranulation; P-loop containing nucleoside triphosphate hydrolases; P-loop_NTPase; RX-CC_like; TP53 Regulates Transcription of Caspase Activators and Ca…	ADP binding	GO:0043531
RC1G0064900	mRNA:RC1G0064900	Rosa chinensis	mRNA	Rosa chinensis Whole Genome v1.0 Assembly & Annotation	Chr01	8084289	8092600	Chr01:8084289..8092600	PREDICTED: putative disease resistance RPP13-like protein 1 [Fragaria vesca subsp. vesca] &gt;gi|764603706|ref|XP_004303061.2| PREDICTED: putative disease resistance RPP13-like protein 1 [Fragaria vesca subsp. vesca]; tr|M5VYF9|M5VYF9_PRUPE Uncharacterized protein (Fragment) OS=Prunus persica GN=PRUPE_ppa025265mg PE=4 SV=1	NA	disorder_prediction
RC1G0065000	mRNA:RC1G0065000	Rosa chinensis	mRNA	Rosa chinensis Whole Genome v1.0 Assembly & Annotation	Chr01	8092821	8093738	Chr01:8092821..8093738	PREDICTED: putative disease resistance RPP13-like protein 1 [Fragaria vesca subsp. vesca]; tr|A0A0K1L5K9|A0A0K1L5K9_9ROSA FB_Mr5-like protein OS=Malus prunifolia PE=2 SV=1	NA	disorder_prediction
RC1G0213000	mRNA:RC1G0213000	Rosa chinensis	mRNA	Rosa chinensis Whole Genome v1.0 Assembly & Annotation	Chr01	28808025	28813110	Chr01:28808025..28813110	PREDICTED: disease resistance protein RPS6-like [Prunus mume]; tr|E6YCZ2|E6YCZ2_9ROSA Nematode resistance-like protein OS=Prunus cerasifera GN=Ma PE=4 SV=1	NA	disorder_prediction; FAMILY NOT NAMED
RC1G0221400	mRNA:RC1G0221400	Rosa chinensis	mRNA	Rosa chinensis Whole Genome v1.0 Assembly & Annotation	Chr01	30162420	30165866	Chr01:30162420..30165866	PREDICTED: disease resistance protein At4g27190-like isoform X2 [Fragaria vesca subsp. vesca]	NA
RC1G0247600	mRNA:RC1G0247600	Rosa chinensis	mRNA	Rosa chinensis Whole Genome v1.0 Assembly & Annotation	Chr01	33565297	33568247	Chr01:33565297..33568247	AT2G34930.1 | Symbols: | disease resistance family protein / LRR family protein | chr2:14737169-14739886 REVERSE LENGTH=905; LRR receptor-like serine/threonine-protein kinase FLS2 OS=Arabidopsis thaliana GN=FLS2 PE=1 SV=1; PREDICTED: LRR receptor-like serine/threonine-protein kinase FLS2 [Fragaria vesca subsp. vesca]; tr|A0A1R3J028|A0A1R3J028_9ROSI Uncharacterized protein OS=Corchorus olitorius G…	NA	L domain-like; Leu-rich_rpt; LEURICHRPT; LRR_8; LRR_dom_sf; LRR_N_plant-typ; LRRNT_2; protein binding; RNI-like	protein binding	GO:0005515
RC1G0261400	mRNA:RC1G0261400	Rosa chinensis	mRNA	Rosa chinensis Whole Genome v1.0 Assembly & Annotation	Chr01	34982888	34986024	Chr01:34982888..34986024	PREDICTED: putative disease resistance protein At3g14460 isoform X1 [Ziziphus jujuba] &gt;gi|1009152462|ref|XP_015894107.1| PREDICTED: putative disease resistance protein At3g14460 isoform X1 [Ziziphus jujuba] &gt;gi|1009152464|ref|XP_015894108.1| PREDICTED: putative disease resistance protein At3g14460 isoform X1 [Ziziphus jujuba]; tr|A5AG78|A5AG78_VITVI Uncharacterized protein OS=Vitis vinifera…	NA	LRR_dom_sf; RNI-like
RC1G0038900	mRNA:RC1G0038900	Rosa chinensis	mRNA	Rosa chinensis Whole Genome v1.0 Assembly & Annotation	Chr01	5038268	5040864	Chr01:5038268..5040864	AT5G23310.1 | Symbols: FSD3 | Fe superoxide dismutase 3 | chr5:7850624-7852241 FORWARD LENGTH=263; PREDICTED: superoxide dismutase [Fe] 3, chloroplastic [Fragaria vesca subsp. vesca]; Superoxide dismutase [Fe] 3, chloroplastic OS=Arabidopsis thaliana GN=FSD3 PE=1 SV=1; tr|M9R5M2|M9R5M2_FRAAN Superoxide dismutase (Fragment) OS=Fragaria ananassa GN=FeSOD PE=2 SV=1	NA	Deregulated CDK5 triggers multiple neurodegenerative pathways in Alzheimer's disease models; Detoxification of Reactive Oxygen Species; Ethylene biosynthesis III (microbes); FAMILY NOT NAMED; Fe,Mn superoxide dismutase (SOD), C-terminal domain; Fe,Mn superoxide dismutase (SOD), N-terminal domain; Gene and protein expression by JAK-STAT signaling after Interleukin-12 stimulation; metal ion binding…	metal ion binding; oxidation-reduction process; superoxide dismutase activity; superoxide metabolic process	GO:0004784; GO:0006801; GO:0046872; GO:0055114
RC1G0039100	mRNA:RC1G0039100	Rosa chinensis	mRNA	Rosa chinensis Whole Genome v1.0 Assembly & Annotation	Chr01	5046271	5048093	Chr01:5046271..5048093	AT3G60910.1 | Symbols: | S-adenosyl-L-methionine-dependent methyltransferases superfamily protein | chr3:22501727-22503182 FORWARD LENGTH=252; PREDICTED: uncharacterized protein LOC101299615 isoform X3 [Fragaria vesca subsp. vesca]; Superoxide dismutase [Fe] 3, chloroplastic OS=Arabidopsis thaliana GN=FSD3 PE=1 SV=1; tr|A0A151TLN4|A0A151TLN4_CAJCA Methyltransferase-like protein 13 OS=Cajanus caja…	NA	AdoMet_MTases; Deregulated CDK5 triggers multiple neurodegenerative pathways in Alzheimer's disease models; Detoxification of Reactive Oxygen Species; Ethylene biosynthesis III (microbes); Fe,Mn superoxide dismutase (SOD), N-terminal domain; Gene and protein expression by JAK-STAT signaling after Interleukin-12 stimulation; metal ion binding; Methyltransf_25; Mn/Fe_SOD_N; Mn/Fe_SOD_N_sf; oxidatio…	metal ion binding; oxidation-reduction process; superoxide dismutase activity; superoxide metabolic process	GO:0004784; GO:0006801; GO:0046872; GO:0055114
RC1G0039200	mRNA:RC1G0039200	Rosa chinensis	mRNA	Rosa chinensis Whole Genome v1.0 Assembly & Annotation	Chr01	5048096	5049719	Chr01:5048096..5049719	AT5G23310.1 | Symbols: FSD3 | Fe superoxide dismutase 3 | chr5:7850624-7852241 FORWARD LENGTH=263; PREDICTED: superoxide dismutase [Fe] 3, chloroplastic [Fragaria vesca subsp. vesca]; Superoxide dismutase [Fe] 3, chloroplastic OS=Arabidopsis thaliana GN=FSD3 PE=1 SV=1; tr|M9R5M2|M9R5M2_FRAAN Superoxide dismutase (Fragment) OS=Fragaria ananassa GN=FeSOD PE=2 SV=1	NA	Deregulated CDK5 triggers multiple neurodegenerative pathways in Alzheimer's disease models; Detoxification of Reactive Oxygen Species; Ethylene biosynthesis III (microbes); Fe,Mn superoxide dismutase (SOD), C-terminal domain; Gene and protein expression by JAK-STAT signaling after Interleukin-12 stimulation; SOD_C_sf; Transcriptional activation of mitochondrial biogenesis
RC1G0222300	mRNA:RC1G0222300	Rosa chinensis	mRNA	Rosa chinensis Whole Genome v1.0 Assembly & Annotation	Chr01	30281532	30287274	Chr01:30281532..30287274	AT5G58220.1 | Symbols: TTL | transthyretin-like protein | chr5:23554546-23555861 REVERSE LENGTH=324; PREDICTED: uric acid degradation bifunctional protein TTL isoform X1 [Fragaria vesca subsp. vesca]; tr|M5XKG8|M5XKG8_PRUPE Uncharacterized protein OS=Prunus persica GN=PRUPE_ppa008453mg PE=4 SV=1; Uric acid degradation bifunctional protein TTL OS=Arabidopsis thaliana GN=TTL PE=1 SV=1	NA	5-HYDROXYISOURATE HYDROLASE; Amyloid fiber formation; Hydroxyisourate_hydrolase; hydroxyisourate hydrolase activity; Neutrophil degranulation; Non-integrin membrane-ECM interactions; OHCU_decarbox; OHCU_decarboxylase; OHCU_decarboxylase_sf; Purine metabolism; purine nucleobase metabolic process; Retinoid cycle disease events; Retinoid metabolism and transport; The canonical retinoid cycle in rods…	hydroxyisourate hydrolase activity; purine base metabolic process	GO:0006144; GO:0033971
RC1G0043300	mRNA:RC1G0043300	Rosa chinensis	mRNA	Rosa chinensis Whole Genome v1.0 Assembly & Annotation	Chr01	5580024	5581145	Chr01:5580024..5581145	Acyl-CoA--sterol O-acyltransferase 1 OS=Arabidopsis thaliana GN=ASAT1 PE=1 SV=1; AT3G51970.1 | Symbols: ATSAT1, ASAT1, ATASAT1 | acyl-CoA sterol acyl transferase 1 | chr3:19284420-19285457 FORWARD LENGTH=345; PREDICTED: acyl-CoA--sterol O-acyltransferase 1-like [Fragaria vesca subsp. vesca]; tr|M5X5W9|M5X5W9_PRUPE Uncharacterized protein OS=Prunus persica GN=PRUPE_ppa019942mg PE=4 SV=1	NA	ACYL-COA--STEROL O-ACYLTRANSFERASE 1; Cuticular wax biosynthesis; Cutin, suberine and wax biosynthesis; disorder_prediction; FAMILY NOT NAMED; Long chain fatty acid ester synthesis (engineered); MBOAT_2; O-acyltransferase activity; Wax esters biosynthesis I; Wax esters biosynthesis II; Wax_synthase; Wax_synthase_dom	O-acyltransferase activity	GO:0008374
RC1G0092500	mRNA:RC1G0092500	Rosa chinensis	mRNA	Rosa chinensis Whole Genome v1.0 Assembly & Annotation	Chr01	11420789	11421615	Chr01:11420789..11421615	AT1G70830.5 | Symbols: MLP28 | MLP-like protein 28 | chr1:26710203-26711395 REVERSE LENGTH=173; MLP-like protein 28 OS=Arabidopsis thaliana GN=MLP28 PE=1 SV=1; PREDICTED: LOW QUALITY PROTEIN: MLP-like protein 34 [Fragaria vesca subsp. vesca]; tr|Q9AXU0|Q9AXU0_PRUPE Major latex-like protein OS=Prunus persica GN=PRUPE_ppa012742mg PE=4 SV=1	NA	Bet_v_1; Bet v1-like; Bet_v1-like; Bet_v_I/MLP; defense response; FAMILY NOT NAMED; MLP-LIKE PROTEIN 165-RELATED; response to biotic stimulus; START-like_dom_sf	defense response; response to biotic stimulus	GO:0006952; GO:0009607
RC1G0092600	mRNA:RC1G0092600	Rosa chinensis	mRNA	Rosa chinensis Whole Genome v1.0 Assembly & Annotation	Chr01	11429956	11430746	Chr01:11429956..11430746	AT1G70840.1 | Symbols: MLP31 | MLP-like protein 31 | chr1:26713170-26714014 REVERSE LENGTH=171; MLP-like protein 31 OS=Arabidopsis thaliana GN=MLP31 PE=2 SV=2; PREDICTED: LOW QUALITY PROTEIN: MLP-like protein 34 [Fragaria vesca subsp. vesca]; tr|M5XQB7|M5XQB7_PRUPE Uncharacterized protein OS=Prunus persica GN=PRUPE_ppa025363mg PE=4 SV=1	NA	Bet_v_1; Bet v1-like; Bet_v1-like; Bet_v_I/MLP; defense response; FAMILY NOT NAMED; MLP-LIKE PROTEIN 165-RELATED; response to biotic stimulus; START-like_dom_sf	defense response; response to biotic stimulus	GO:0006952; GO:0009607
RC1G0153500	mRNA:RC1G0153500	Rosa chinensis	mRNA	Rosa chinensis Whole Genome v1.0 Assembly & Annotation	Chr01	20838584	20839378	Chr01:20838584..20839378	AT2G17430.1 | Symbols: ATMLO7, MLO7 | Seven transmembrane MLO family protein | chr2:7568018-7570758 FORWARD LENGTH=542; MLO-like protein 3 [Prunus persica] &gt;gi|1139768344|gb|ONI03107.1| hypothetical protein PRUPE_6G239200 [Prunus persica]; MLO-like protein 7 OS=Arabidopsis thaliana GN=MLO7 PE=2 SV=3; tr|M5WP26|M5WP26_PRUPE MLO-like protein OS=Prunus persica GN=MLO PE=3 SV=1	NA	defense response; FAMILY NOT NAMED; integral component of membrane; Mlo; MLO-LIKE PROTEIN 10-RELATED	defense response; integral to membrane	GO:0006952; GO:0016021
RC1G0223800	mRNA:RC1G0223800	Rosa chinensis	mRNA	Rosa chinensis Whole Genome v1.0 Assembly & Annotation	Chr01	30491553	30500060	Chr01:30491553..30500060	AT4G02600.2 | Symbols: MLO1, ATMLO1 | Seven transmembrane MLO family protein | chr4:1144141-1147156 FORWARD LENGTH=526; MLO-like protein 1 OS=Arabidopsis thaliana GN=MLO1 PE=1 SV=1; PREDICTED: MLO-like protein 1 [Prunus mume] &gt;gi|645252646|ref|XP_008232217.1| PREDICTED: MLO-like protein 1 [Prunus mume]; tr|M5WZ88|M5WZ88_PRUPE MLO-like protein OS=Prunus persica GN=MLO PE=3 SV=1	NA	defense response; FAMILY NOT NAMED; integral component of membrane; Mlo; SUBFAMILY NOT NAMED	defense response; integral to membrane	GO:0006952; GO:0016021
