# Supplementary material for: QTL discovery for resistance to black spot and cercospora leaf spot, and defoliation in two interconnected F1 bi-parental tetraploid garden rose populations
Source: Front Plant Sci. 2023 Jul 27;14:1209445. doi: 10.3389/fpls.2023.1209445 (PMC10413565; doi:10.3389/fpls.2023.1209445)
Supplement: Supplemental File 5 — Heat and drought stress related gene search for defoliation QTL on LG 3. [file Table_5.xlsx]

## Sheet: Sheet1
Supplementary File 5. List of heat stress related genes for LG3
Name	Unique.Name	Organism	Type	Genome.Transcriptome	Chromosome.Scaffold	Start.position	Stop.position	Location	BLAST	InterPro	GO.Term	GO.Accession	GenBank.Keyword
RC3G0117400	mRNA:RC3G0117400	Rosa chinensis	mRNA	Rosa chinensis Whole Genome v1.0 Assembly & Annotation	Chr03	19542725	19544757	Chr03:19542725..19544757	AT2G41690.1 | Symbols: AT-HSFB3, HSFB3 | heat shock transcription factor B3 | chr2:17381723-17382577 FORWARD LENGTH=244; heat shock transcription factor protein 8 [Fragaria x ananassa]; Heat stress transcription factor B-3 OS=Arabidopsis thaliana GN=HSFB3 PE=1 SV=1; tr|A0A1W6LWG5|A0A1W6LWG5_FRAAN Heat shock transcription factor protein 8 OS=Fragaria ananassa PE=2 SV=1	disorder_prediction; DNA binding transcription factor activity; HEAT SHOCK TRANSCRIPTION FACTOR; HSF_DNA-bd; HSF_DNA-bind; HSF_DOMAIN; HSFDOMAIN; HSF_fam; nucleus; &quot;Winged helix&quot; DNA-binding domain; regulation of transcription, DNA-templated; sequence-specific DNA binding; TRANSCRIPTION FACTOR SKN7; WH_DNA-bd_sf; WH-like_DNA-bd_sf	DNA-binding transcription factor activity; nucleus; regulation of DNA-templated transcription; sequence-specific DNA binding	GO:0003700; GO:0005634; GO:0006355; GO:0043565
RC3G0148200	mRNA:RC3G0148200	Rosa chinensis	mRNA	Rosa chinensis Whole Genome v1.0 Assembly & Annotation	Chr03	22994887	22996392	Chr03:22994887..22996392	Activator of 90 kDa heat shock protein ATPase homolog 1 OS=Homo sapiens GN=AHSA1 PE=1 SV=1; AT3G12050.1 | Symbols: | Aha1 domain-containing protein | chr3:3839289-3841303 FORWARD LENGTH=360; PREDICTED: activator of 90 kDa heat shock protein ATPase homolog [Fragaria vesca subsp. vesca]; tr|M5VUM7|M5VUM7_PRUPE Uncharacterized protein OS=Prunus persica GN=PRUPE_ppa007854mg PE=4 SV=1	Activator_of_Hsp90_ATPase; Activator of Hsp90 ATPase, Aha1; Aha1; AHA1 DOMAIN-CONTAINING PROTEIN; Aha1_N; AHSA1; AHSA1_N; ATPase activator activity; Bet v1-like; chaperone binding; HEAT SHOCK PROTEIN 90 HSP90 CO-CHAPERONE AHA-1; response to stress; SRPBCC_Aha1; START-like_dom_sf	ATPase activator activity; chaperone binding; response to stress	GO:0001671; GO:0006950; GO:0051087
RC3G0150500	mRNA:RC3G0150500	Rosa chinensis	mRNA	Rosa chinensis Whole Genome v1.0 Assembly & Annotation	Chr03	23375389	23375757	Chr03:23375389..23375757	17.9 kDa class I heat shock protein OS=Oryza sativa subsp. japonica GN=HSP17.9A PE=1 SV=1; AT1G53540.1 | Symbols: | HSP20-like chaperones superfamily protein | chr1:19980510-19980983 FORWARD LENGTH=157; tr|A0A068VGE4|A0A068VGE4_COFCA Uncharacterized protein OS=Coffea canephora GN=GSCOC_T00009474001 PE=3 SV=1; unnamed protein product [Coffea canephora]	17.4 KDA CLASS I HEAT SHOCK PROTEIN-RELATED; A-crystallin/Hsp20_dom; disorder_prediction; HSP20; HSP20-like_chaperone; HSP20-like chaperones; SHSP; SMALL HEAT-SHOCK PROTEIN HSP20 FAMILY
RC3G0169300	mRNA:RC3G0169300	Rosa chinensis	mRNA	Rosa chinensis Whole Genome v1.0 Assembly & Annotation	Chr03	25003386	25007450	Chr03:25003386..25007450	AT5G06410.1 | Symbols: | DNAJ heat shock N-terminal domain-containing protein | chr5:1959719-1961132 REVERSE LENGTH=252; Iron-sulfur cluster co-chaperone protein HscB, mitochondrial OS=Homo sapiens GN=HSCB PE=1 SV=3; PREDICTED: iron-sulfur cluster co-chaperone protein HscB, mitochondrial [Fragaria vesca subsp. vesca] &gt;gi|764607284|ref|XP_011467176.1| PREDICTED: iron-sulfur cluster co-chaperone…	ATPase activator activity; chaperone binding; Chaperone J-domain; DnaJ; DNAJ_2; DnaJ_domain; DnaJ_dom_sf; FAMILY NOT NAMED; HSC20 (HSCB), C-terminal oligomerisation domain; HscB; HscB_C_sf; IRON-SULFUR CLUSTER CO-CHAPERONE PROTEIN HSCB, MITOCHONDRIAL; Mitochondrial iron-sulfur cluster biogenesis; Mitochondrial protein import; protein maturation by iron-sulfur cluster transfer; protein oligomeriza…	ATPase activator activity; chaperone binding; protein complex oligomerization	GO:0001671; GO:0051087; GO:0051259
RC3G0169600	mRNA:RC3G0169600	Rosa chinensis	mRNA	Rosa chinensis Whole Genome v1.0 Assembly & Annotation	Chr03	25022352	25026160	Chr03:25022352..25026160	AT5G06410.1 | Symbols: | DNAJ heat shock N-terminal domain-containing protein | chr5:1959719-1961132 REVERSE LENGTH=252; Iron-sulfur cluster co-chaperone protein HscB, mitochondrial OS=Homo sapiens GN=HSCB PE=1 SV=3; PREDICTED: iron-sulfur cluster co-chaperone protein HscB, mitochondrial [Fragaria vesca subsp. vesca] &gt;gi|764607284|ref|XP_011467176.1| PREDICTED: iron-sulfur cluster co-chaperone…	ATPase activator activity; chaperone binding; Chaperone J-domain; DnaJ; DNAJ_2; DnaJ_domain; DnaJ_dom_sf; FAMILY NOT NAMED; HSC20 (HSCB), C-terminal oligomerisation domain; HscB; HSCB_C; HscB_C_sf; HscB_oligo_C; IRON-SULFUR CLUSTER CO-CHAPERONE PROTEIN HSCB, MITOCHONDRIAL; Mitochondrial iron-sulfur cluster biogenesis; Mitochondrial protein import; protein maturation by iron-sulfur cluster transfe…	ATPase activator activity; chaperone binding; protein complex oligomerization	GO:0001671; GO:0051087; GO:0051259
RC3G0234300	mRNA:RC3G0234300	Rosa chinensis	mRNA	Rosa chinensis Whole Genome v1.0 Assembly & Annotation	Chr03	32146704	32150297	Chr03:32146704..32150297	AT5G03720.1 | Symbols: AT-HSFA3, HSFA3 | heat shock transcription factor A3 | chr5:971913-973683 REVERSE LENGTH=412; Heat stress transcription factor A-3 OS=Arabidopsis thaliana GN=HSFA3 PE=1 SV=2; PREDICTED: heat stress transcription factor A-3 [Fragaria vesca subsp. vesca]; tr|A0A1B0V8E3|A0A1B0V8E3_FRAVE Heat shock factor A3a (Fragment) OS=Fragaria vesca PE=2 SV=1	Coil; disorder_prediction; DNA binding transcription factor activity; HEAT SHOCK TRANSCRIPTION FACTOR; HEAT STRESS TRANSCRIPTION FACTOR A-3; HSF_DNA-bd; HSF_DNA-bind; HSF_DOMAIN; HSFDOMAIN; HSF_fam; nucleus; &quot;Winged helix&quot; DNA-binding domain; regulation of transcription, DNA-templated; sequence-specific DNA binding; WH_DNA-bd_sf; WH-like_DNA-bd_sf	DNA-binding transcription factor activity; nucleus; regulation of DNA-templated transcription; sequence-specific DNA binding	GO:0003700; GO:0005634; GO:0006355; GO:0043565
RC3G0250200	mRNA:RC3G0250200	Rosa chinensis	mRNA	Rosa chinensis Whole Genome v1.0 Assembly & Annotation	Chr03	33852734	33860899	Chr03:33852734..33860899	AT3G12580.1 | Symbols: HSP70, ATHSP70 | heat shock protein 70 | chr3:3991487-3993689 REVERSE LENGTH=650; Heat shock cognate 70 kDa protein 1 OS=Solanum lycopersicum GN=HSC-I PE=2 SV=1; PREDICTED: heat shock cognate 70 kDa protein-like [Fragaria vesca subsp. vesca]; tr|M5X481|M5X481_PRUPE Uncharacterized protein (Fragment) OS=Prunus persica GN=PRUPE_ppa021595mg PE=3 SV=1	Actin-like ATPase domain; HEATSHOCK70; Heat_shock_70_CS; HEAT SHOCK PROTEIN 70KDA; Heat shock protein 70kD (HSP70), peptide-binding domain; HSP70; HSP70_1; HSP70_2; Hsp_70_fam; HSP70_peptide-bd_sf; MEDIATOR OF RNA POLYMERASE II TRANSCRIPTION SUBUNIT 37E-RELATED; Regulation of HSF1-mediated heat shock response
RC3G0255800	mRNA:RC3G0255800	Rosa chinensis	mRNA	Rosa chinensis Whole Genome v1.0 Assembly & Annotation	Chr03	34361672	34364692	Chr03:34361672..34364692	AT5G02500.1 | Symbols: HSC70-1, HSP70-1, AT-HSC70-1, HSC70 | heat shock cognate protein 70-1 | chr5:554055-556334 REVERSE LENGTH=651; PREDICTED: probable mediator of RNA polymerase II transcription subunit 37e [Fragaria vesca subsp. vesca]; Probable mediator of RNA polymerase II transcription subunit 37e OS=Arabidopsis thaliana GN=MED37E PE=1 SV=3; tr|A0A0B2EW91|A0A0B2EW91_9BACL Molecular chapero…	Actin-like ATPase domain; Coil; disorder_prediction; HEATSHOCK70; Heat_shock_70_CS; HEAT SHOCK PROTEIN 70KDA; Heat shock protein 70kD (HSP70), C-terminal subdomain; Heat shock protein 70kD (HSP70), peptide-binding domain; HSP70; HSP70_1; HSP70_2; HSP70_3; HSP70_C_sf; Hsp_70_fam; HSP70_peptide-bd_sf; HSPA1-2_6-8-like_NBD; Regulation of HSF1-mediated heat shock response; SUBFAMILY NOT NAMED
RC3G0067900	mRNA:RC3G0067900	Rosa chinensis	mRNA	Rosa chinensis Whole Genome v1.0 Assembly & Annotation	Chr03	12449495	12450576	Chr03:12449495..12450576	AT3G03270.2 | Symbols: | Adenine nucleotide alpha hydrolases-like superfamily protein | chr3:762136-763075 REVERSE LENGTH=159; PREDICTED: universal stress protein A-like protein [Prunus mume]; tr|W9REP1|W9REP1_9ROSA Universal stress protein A-like protein OS=Morus notabilis GN=L484_007799 PE=4 SV=1	Adenine nucleotide alpha hydrolases-like; FAMILY NOT NAMED; response to stress; Rossmann-like_a/b/a_fold; SUBFAMILY NOT NAMED; Universal_stress_UspA; UNVRSLSTRESS; Usp; UspA; USP_Like	response to stress	GO:0006950
RC3G0090700	mRNA:RC3G0090700	Rosa chinensis	mRNA	Rosa chinensis Whole Genome v1.0 Assembly & Annotation	Chr03	15710786	15714447	Chr03:15710786..15714447	AT3G14430.1 | Symbols: | unknown protein; FUNCTIONS IN: molecular_function unknown; INVOLVED IN: response to oxidative stress; LOCATED IN: mitochondrion; EXPRESSED IN: 23 plant structures; EXPRESSED DURING: 13 growth stages; Has 16 Blast hits to 16 proteins in 7 species: Archae - 0; Bacteria - 0; Metazoa - 0; Fungi - 0; Plants - 16; Viruses - 0; Other Eukaryotes - 0 (source: NCBI BLink). | chr3:4…	FAMILY NOT NAMED
RC3G0125200	mRNA:RC3G0125200	Rosa chinensis	mRNA	Rosa chinensis Whole Genome v1.0 Assembly & Annotation	Chr03	20379736	20382194	Chr03:20379736..20382194	AT2G41835.1 | Symbols: | zinc finger (C2H2 type, AN1-like) family protein | chr2:17458020-17459414 REVERSE LENGTH=279; PREDICTED: zinc finger AN1 and C2H2 domain-containing stress-associated protein 11 [Fragaria vesca subsp. vesca]; tr|W9RRL3|W9RRL3_9ROSA Zinc finger AN1 and C2H2 domain-containing stress-associated protein 16 OS=Morus notabilis GN=L484_018002 PE=4 SV=1; Zinc finger AN1 and C2H2 d…	AN1-like Zinc finger; AN1-like_Znf; ARSENITE INDUCUBLE RNA ASSOCIATED PROTEIN AIP-1-RELATED; beta-beta-alpha zinc fingers; nucleic acid binding; zf-AN1; ZF_AN1; zf-C2H2_4; ZINC FINGER AN1 AND C2H2 DOMAIN-CONTAINING STRESS-ASSOCIATED PROTEIN 13-RELATED; ZINC_FINGER_C2H2_1; ZINC_FINGER_C2H2_2; zinc ion binding; Znf_AN1; Znf_C2H2_sf; Znf_C2H2_type	nucleic acid binding; zinc ion binding	GO:0003676; GO:0008270
RC3G0133500	mRNA:RC3G0133500	Rosa chinensis	mRNA	Rosa chinensis Whole Genome v1.0 Assembly & Annotation	Chr03	21385553	21393622	Chr03:21385553..21393622	AT1G51200.4 | Symbols: | A20/AN1-like zinc finger family protein | chr1:18985690-18986211 FORWARD LENGTH=173; PREDICTED: zinc finger A20 and AN1 domain-containing stress-associated protein 8-like [Fragaria vesca subsp. vesca]; tr|M5VS58|M5VS58_PRUPE Uncharacterized protein OS=Prunus persica GN=PRUPE_ppa012365mg PE=4 SV=1; Zinc finger A20 and AN1 domain-containing stress-associated protein 8 OS=Or…	AN1-like Zinc finger; AN1-like_Znf; AN1-TYPE ZINC FINGER PROTEIN; zf-AN1; ZF_AN1; ZINC FINGER A20 AND AN1 DOMAIN-CONTAINING STRESS-ASSOCIATED PROTEIN 2; zinc ion binding; Znf_AN1	zinc ion binding	GO:0008270
RC3G0163000	mRNA:RC3G0163000	Rosa chinensis	mRNA	Rosa chinensis Whole Genome v1.0 Assembly & Annotation	Chr03	24335182	24336797	Chr03:24335182..24336797	AT3G11930.1 | Symbols: | Adenine nucleotide alpha hydrolases-like superfamily protein | chr3:3776371-3777393 FORWARD LENGTH=199; PREDICTED: uncharacterized protein LOC101308005 [Fragaria vesca subsp. vesca]; tr|A0A059A208|A0A059A208_EUCGR Uncharacterized protein OS=Eucalyptus grandis GN=EUGRSUZ_K01888 PE=4 SV=1; Universal stress protein A-like protein OS=Arabidopsis thaliana GN=At3g01520 PE=1 SV=2	Adenine nucleotide alpha hydrolases-like; FAMILY NOT NAMED; response to stress; Rossmann-like_a/b/a_fold; SUBFAMILY NOT NAMED; Universal_stress_UspA; UNVRSLSTRESS; Usp; UspA; USP_Like	response to stress	GO:0006950
RC3G0232600	mRNA:RC3G0232600	Rosa chinensis	mRNA	Rosa chinensis Whole Genome v1.0 Assembly & Annotation	Chr03	31982929	31983393	Chr03:31982929..31983393	AT3G10020.1 | Symbols: | unknown protein; FUNCTIONS IN: molecular_function unknown; INVOLVED IN: response to oxidative stress, anaerobic respiration; LOCATED IN: cellular_component unknown; EXPRESSED IN: 23 plant structures; EXPRESSED DURING: 13 growth stages; Has 47 Blast hits to 47 proteins in 12 species: Archae - 0; Bacteria - 0; Metazoa - 1; Fungi - 0; Plants - 46; Viruses - 0; Other Eukaryot…	disorder_prediction; MA3 DOMAIN-CONTAINING PROTEIN; PROGRAMMED CELL DEATH 4
RC3G0240300	mRNA:RC3G0240300	Rosa chinensis	mRNA	Rosa chinensis Whole Genome v1.0 Assembly & Annotation	Chr03	32947109	32949198	Chr03:32947109..32949198	AT2G36320.1 | Symbols: | A20/AN1-like zinc finger family protein | chr2:15229388-15229873 FORWARD LENGTH=161; PREDICTED: zinc finger A20 and AN1 domain-containing stress-associated protein 6-like [Fragaria vesca subsp. vesca]; tr|M5W3K1|M5W3K1_PRUPE Uncharacterized protein OS=Prunus persica GN=PRUPE_ppa012097mg PE=4 SV=1; Zinc finger A20 and AN1 domain-containing stress-associated protein 4 OS=Ar…	AN1-like Zinc finger; AN1-like_Znf; AN1-TYPE ZINC FINGER PROTEIN; DNA binding; Glucocorticoid receptor-like (DNA-binding domain); zf-A20; ZF_A20; zf-AN1; ZF_AN1; ZINC FINGER A20 AND AN1 DOMAIN-CONTAINING STRESS-ASSOCIATED PROTEIN 4-RELATED; zinc ion binding; Znf_A20; Znf_AN1	DNA binding; zinc ion binding	GO:0003677; GO:0008270
RC3G0051800	mRNA:RC3G0051800	Rosa chinensis	mRNA	Rosa chinensis Whole Genome v1.0 Assembly & Annotation	Chr03	10110902	10112112	Chr03:10110902..10112112	AT1G66080.1 | Symbols: | unknown protein; CONTAINS InterPro DOMAIN/s: Protein of unknown function DUF775 (InterPro:IPR008493); Has 285 Blast hits to 283 proteins in 133 species: Archae - 0; Bacteria - 0; Metazoa - 120; Fungi - 88; Plants - 50; Viruses - 0; Other Eukaryotes - 27 (source: NCBI BLink). | chr1:24600356-24601027 REVERSE LENGTH=190; PREDICTED: protein OPI10 homolog [Fragaria vesca subs…	DUF775; OPI10; Regulation of HSF1-mediated heat shock response; UNCHARACTERIZED
RC3G0126100	mRNA:RC3G0126100	Rosa chinensis	mRNA	Rosa chinensis Whole Genome v1.0 Assembly & Annotation	Chr03	20520889	20523717	Chr03:20520889..20523717	AT5G09590.1 | Symbols: MTHSC70-2, HSC70-5 | mitochondrial HSO70 2 | chr5:2975721-2978508 FORWARD LENGTH=682; Heat shock 70 kDa protein, mitochondrial OS=Pisum sativum GN=HSP1 PE=2 SV=1; tr|M5WQY1|M5WQY1_PRUPE Uncharacterized protein OS=Prunus persica GN=PRUPE_ppa002402mg PE=3 SV=1	HSP70; Hsp_70_fam; Regulation of HSF1-mediated heat shock response
RC3G0121900	mRNA:RC3G0121900	Rosa chinensis	mRNA	Rosa chinensis Whole Genome v1.0 Assembly & Annotation	Chr03	19986003	19987342	Chr03:19986003..19987342	AT5G05340.1 | Symbols: | Peroxidase superfamily protein | chr5:1579142-1580819 REVERSE LENGTH=324; Cationic peroxidase 1 OS=Arachis hypogaea GN=PNC1 PE=1 SV=2; PREDICTED: peroxidase P7-like [Pyrus x bretschneideri]; tr|Q9XGV6|Q9XGV6_GOSHI Peroxidase OS=Gossypium hirsutum PE=2 SV=1	Baicalein degradation (hydrogen peroxide detoxification); Betanidin degradation; FAMILY NOT NAMED; Haem_peroxidase; Haem_peroxidase_pln/fun/bac; heme binding; Heme-dependent peroxidases; hydrogen peroxide catabolic process; Justicidin B biosynthesis; Luteolin triglucuronide degradation; Matairesinol biosynthesis; oxidation-reduction process; peroxidase; PEROXIDASE; PEROXIDASE_1; PEROXIDASE_2; PER…	heme binding; hydrogen peroxide catabolic process; obsolete oxidation-reduction process; peroxidase activity; response to oxidative stress	GO:0004601; GO:0006979; GO:0020037; GO:0042744; GO:0055114
RC3G0168500	mRNA:RC3G0168500	Rosa chinensis	mRNA	Rosa chinensis Whole Genome v1.0 Assembly & Annotation	Chr03	24959652	24960386	Chr03:24959652..24960386	AT4G11600.1 | Symbols: ATGPX6, PHGPX, LSC803, GPX6 | glutathione peroxidase 6 | chr4:7010021-7011330 REVERSE LENGTH=232; PREDICTED: probable phospholipid hydroperoxide glutathione peroxidase [Fragaria vesca subsp. vesca]; Probable phospholipid hydroperoxide glutathione peroxidase OS=Spinacia oleracea PE=2 SV=1; tr|M5WAW8|M5WAW8_PRUPE Glutathione peroxidase OS=Prunus persica GN=PRUPE_ppa012416mg P…	Detoxification of Reactive Oxygen Species; Glutathione_peroxidase; GLUTATHIONE PEROXIDASE; glutathione peroxidase activity; GSHPx; oxidation-reduction process; PHOSPHOLIPID HYDROPEROXIDE GLUTATHIONE PEROXIDASE 6, MITOCHONDRIAL-RELATED; response to oxidative stress; Thioredoxin-like; Thioredoxin-like_sf	glutathione peroxidase activity; obsolete oxidation-reduction process; response to oxidative stress	GO:0004602; GO:0006979; GO:0055114
RC3G0206900	mRNA:RC3G0206900	Rosa chinensis	mRNA	Rosa chinensis Whole Genome v1.0 Assembly & Annotation	Chr03	29005460	29007353	Chr03:29005460..29007353	AT2G37130.1 | Symbols: | Peroxidase superfamily protein | chr2:15598225-15600004 REVERSE LENGTH=327; Peroxidase 21 OS=Arabidopsis thaliana GN=PER21 PE=1 SV=1; PREDICTED: peroxidase 21 [Fragaria vesca subsp. vesca]; tr|A0A067JYQ4|A0A067JYQ4_JATCU Peroxidase OS=Jatropha curcas GN=JCGZ_16485 PE=3 SV=1	Baicalein degradation (hydrogen peroxide detoxification); Betanidin degradation; FAMILY NOT NAMED; Haem_peroxidase; Haem_peroxidase_pln/fun/bac; heme binding; Heme-dependent peroxidases; hydrogen peroxide catabolic process; Justicidin B biosynthesis; Luteolin triglucuronide degradation; Matairesinol biosynthesis; oxidation-reduction process; peroxidase; PEROXIDASE; PEROXIDASE 21; PEROXIDASE_4; pe…	heme binding; hydrogen peroxide catabolic process; obsolete oxidation-reduction process; peroxidase activity; response to oxidative stress	GO:0004601; GO:0006979; GO:0020037; GO:0042744; GO:0055114
RC3G0242800	mRNA:RC3G0242800	Rosa chinensis	mRNA	Rosa chinensis Whole Genome v1.0 Assembly & Annotation	Chr03	33221138	33223727	Chr03:33221138..33223727	AT3G09640.2 | Symbols: APX2, APX1B | ascorbate peroxidase 2 | chr3:2956301-2958163 FORWARD LENGTH=251; L-ascorbate peroxidase 2, cytosolic OS=Arabidopsis thaliana GN=APX2 PE=2 SV=3; PREDICTED: L-ascorbate peroxidase 2, cytosolic-like [Fragaria vesca subsp. vesca]; tr|V4SNA9|V4SNA9_9ROSI Uncharacterized protein OS=Citrus clementina GN=CICLE_v10012554mg PE=3 SV=1	ascorbate_peroxidase; ASPEROXIDASE; Coil; FAMILY NOT NAMED; Haem_peroxidase; Haem_peroxidase_pln/fun/bac; heme binding; Heme-dependent peroxidases; oxidation-reduction process; peroxidase; PEROXIDASE; PEROXIDASE_1; PEROXIDASE_2; PEROXIDASE_4; peroxidase activity; Peroxidase_I; Peroxidases_AS; Peroxidases_heam-ligand_BS; response to oxidative stress; Selenocysteine synthesis; SUBFAMILY NOT NAMED	heme binding; obsolete oxidation-reduction process; peroxidase activity; response to oxidative stress	GO:0004601; GO:0006979; GO:0020037; GO:0055114
